# Supplementary material for: HIV seroconversion and associated factors among seronegative pregnant women attending ANC in Ethiopia: an institution-based cross-sectional study
Source: Front Reprod Health. 2024 Apr 10;6:1246734. doi: 10.3389/frph.2024.1246734 (PMC11039893; doi:10.3389/frph.2024.1246734)
Supplement: Supplementary S3 — Data The raw data supports the finding of this article. (SAV) [file Datasheet3.csv]

Participant_ID	Date_of_data_collection	Date_entry	Age	Age1	Residence	Marital_status	Marital_Status3	Religion	Religion2	Ever_attended_school	Ever_attended_school2	Educational_status	Educationalstatus2	Occupation	Occupation1	Partner_age	Partner_age2	Partnereverattendshool	Partnereverattendschool2	Partner_educational_status	Partnereducationalstatus2	Partner_occupational_status	Partner_occupational_status1	Household_monthly_income	Monthley_income	Gravidity	Gravidity3	Parity	Parity3	Gestational_book_at_booking	Gestational_age_at_booking	Did_you_plan_and_want_this_pregnancy2	Did_you_plan_and_want_this_pregnancy	Ever_heard_of_HIV	ever_heard_of_HIV2	only_one_uninfected_sexual_partner_reduces_HIV_risk	only_one_uninfected_sexual_partner_reduces_HIV_risk2	HIV_transmitted_by_mosquito_bite	HIV_transmitted_by_mosquito_bite2	Condom_utilization_reduces_HIV_risk	condom_utilization_reduces_HIV_risk2	HIV_transmitted_by_sharing_food	HIV_transmitted_by_sharing_food2	HIV_transmitted_by_witchcraft_or_supernatural_means	HIV_transmitted_by_witchcraft_or_supernatural_means2	HIV_infected_people_always_show_signs	HIV_infected_people_always_show_signs2	Healthy_looking_infected_men_infectious	healthy_looking_infected_men_infectious2
31	11-06-2020	02-07-2020	16	1	1	1	1	1	3	1	2	1	3	7	4	25	1	1	2	1	4	4	5	1000	1	1	1	0	1	8	3	2	1	1	1	1	1	2	1	1	1	2	1	2	1	2	0	1	1
90	07-07-2020	14-07-2020	17	1	1	1	1	1	3	1	2	1	3	7	4	19	1	1	2	1	4	6	4	0	1	1	1	0	1	8	3	2	1	1	1	1	1	2	1	1	1	2	1	2	1	2	0	1	1
34	17-06-2020	30-06-2020	19	1	1	1	1	1	3	1	2	2	2	7	4	25	1	1	2	1	4	6	4	500	1	1	1	0	1	8	3	2	1	1	1	1	1	2	1	2	0	2	1	2	1	2	0	2	0
64	19-06-2020	02-07-2020	15	1	1	1	1	1	3	1	2	1	3	7	4	20	1	1	2	2	3	6	4	0	1	1	1	0	1	19	2	2	1	1	1	1	1	2	1	2	0	2	1	2	1	2	0	2	0
71	21-06-2020	04-07-2020	17	1	1	1	1	1	3	1	2	1	3	7	4	25	1	1	2	2	3	6	4	0	1	1	1	0	1	20	2	2	1	1	1	1	1	2	1	3	0	2	1	2	1	3	0	2	0
89	06-07-2020	11-07-2020	18	1	1	1	1	1	3	1	2	2	2	7	4	21	1	1	2	2	3	4	5	0	1	1	1	0	1	20	2	2	1	1	1	1	1	2	1	2	0	2	1	2	1	3	0	1	1
19	07-06-2020	25-06-2020	18	1	2	1	1	1	3	1	2	2	2	7	4	20	1	1	2	2	3	6	4	0	1	1	1	0	1	20	2	2	1	1	1	1	1	2	1	3	0	2	1	2	1	3	0	2	0
39	11-06-2020	27-06-2020	19	1	1	2	3	1	3	1	2	3	1	1	1	27	1	1	2	3	2	1	1	1000	1	1	1	0	1	13	2	2	1	1	1	1	1	2	1	1	1	2	1	2	1	1	1	1	1
2	29-05-2020	11-06-2020	19	1	1	1	1	1	3	1	2	2	2	4	5	27	1	1	2	1	4	6	4	600	1	1	1	0	1	12	2	2	1	1	1	1	1	2	1	1	1	2	1	2	1	3	0	3	0
4	29-05-2020	11-06-2020	20	1	1	1	1	1	3	1	2	1	3	4	5	23	1	1	2	2	3	3	2	1000	1	1	1	0	1	14	2	2	1	1	1	1	1	2	1	1	1	2	1	3	0	3	0	3	0
16	08-06-2020	27-06-2020	20	1	1	2	3	1	3	1	2	2	2	4	5	25	1	1	2	2	3	2	1	2000	1	1	1	0	1	16	2	2	1	1	1	2	0	1	0	3	0	1	0	1	0	2	0	2	0
47	30-06-2020	06-07-2020	23	1	1	5	2	1	3	1	2	2	2	4	5	28	1	1	2	2	3	6	4	850	1	1	1	0	1	19	2	2	1	1	1	1	1	2	1	2	0	2	1	2	1	2	0	1	1
77	24-06-2020	04-07-2020	24	1	1	1	1	1	3	1	2	4	1	2	1	29	1	1	2	2	3	1	1	3500	2	3	2	1	2	21	1	2	1	1	1	1	1	2	1	3	0	2	1	2	1	2	0	1	1
33	13-06-2020	02-07-2020	20	1	2	1	1	1	3	1	2	1	3	4	5	30	1	2	1	-1	-1	6	4	300	1	1	1	0	1	8	3	3	2	1	1	1	1	2	1	1	1	2	1	2	1	3	0	1	1
40	14-06-2020	02-07-2020	22	1	1	5	2	1	3	1	2	2	2	7	4	25	1	1	2	2	3	1	1	2000	1	1	1	0	1	10	3	3	2	1	1	1	1	2	1	1	1	2	1	2	1	1	1	1	1
18	09-06-2020	27-06-2020	23	1	1	2	3	1	3	1	2	4	1	4	5	28	1	1	2	4	2	1	1	5000	2	1	1	0	1	9	3	3	2	1	1	1	1	2	1	1	1	2	1	2	1	1	1	1	1
54	15-06-2020	29-06-2020	23	1	1	2	3	1	3	1	2	4	1	7	4	28	1	1	2	1	4	3	2	1000	1	1	1	0	1	8	3	3	2	1	1	2	0	1	0	1	1	2	1	1	0	1	1	1	1
56	19-06-2020	04-07-2020	27	2	1	1	1	1	3	1	2	4	1	2	1	27	1	1	2	4	2	1	1	5000	2	1	1	0	1	10	3	3	2	1	1	1	1	2	1	1	1	2	1	2	1	1	1	1	1
29	07-06-2020	17-06-2020	28	2	1	2	3	1	3	1	2	1	3	4	5	30	1	1	2	2	3	1	1	3000	1	1	1	0	1	10	3	3	2	1	1	3	0	3	0	1	1	2	1	2	1	1	1	1	1
56	16-06-2020	29-06-2020	16	1	1	2	3	1	3	1	2	2	2	4	5	28	1	1	2	2	3	2	1	2000	1	1	1	0	1	13	2	3	2	1	1	1	1	2	1	1	1	2	1	2	1	3	0	3	0
43	15-06-2020	04-07-2020	17	1	2	1	1	2	2	1	2	1	3	7	4	25	1	2	1	-1	-1	4	5	0	1	1	1	0	1	12	2	3	2	1	1	1	1	1	0	1	1	2	1	3	0	3	0	2	0
88	27-06-2020	05-07-2020	18	1	1	2	3	2	2	1	2	2	2	7	4	28	1	1	2	2	3	1	1	3000	1	1	1	0	1	18	2	3	2	1	1	1	1	2	1	1	1	2	1	2	1	1	1	1	1
41	21-06-2020	06-07-2020	18	1	1	2	3	1	3	1	2	2	2	7	4	30	1	1	2	2	3	1	1	1500	1	1	1	0	1	18	2	3	2	1	1	1	1	2	1	1	1	2	1	2	1	1	1	1	1
21	09-06-2020	30-06-2020	18	1	2	2	3	2	2	1	2	1	3	7	4	28	1	1	2	2	3	3	2	600	1	1	1	0	1	12	2	3	2	1	1	1	1	2	1	1	1	2	1	2	1	3	0	1	1
20	08-06-2020	25-06-2020	18	1	2	2	3	2	2	1	2	1	3	4	5	20	1	1	2	1	4	3	2	2000	1	1	1	0	1	13	2	3	2	1	1	2	0	1	0	1	1	2	1	1	0	1	1	1	1
39	17-06-2020	02-07-2020	18	1	2	2	3	1	3	1	2	1	3	7	4	25	1	1	2	2	3	3	2	1000	1	1	1	0	1	16	2	3	2	1	1	1	1	2	1	1	1	2	1	2	1	1	1	3	0
3	29-05-2020	11-06-2020	19	1	1	2	3	1	3	1	2	2	2	4	5	27	1	1	2	1	4	6	4	700	1	1	1	0	1	12	2	3	2	1	1	1	1	2	1	1	1	2	1	2	1	3	0	1	1
21	08-06-2020	30-06-2020	19	1	2	2	3	1	3	1	2	1	3	7	4	23	1	1	2	1	4	6	4	500	1	1	1	0	1	16	2	3	2	1	1	1	1	2	1	1	1	2	1	2	1	2	0	1	1
9	31-05-2020	09-06-2020	19	1	2	1	1	1	3	1	2	2	2	4	5	26	1	1	2	2	3	1	1	3000	1	1	1	0	1	12	2	3	2	1	1	1	1	2	1	1	1	2	1	2	1	3	0	3	0
18	07-06-2020	25-06-2020	19	1	1	2	3	2	2	1	2	2	2	4	5	25	1	1	2	4	2	1	1	4000	2	1	1	0	1	16	2	3	2	1	1	1	1	2	1	1	1	2	1	1	0	2	0	2	0
29	08-06-2020	27-06-2020	19	1	1	2	3	1	3	1	2	2	2	4	5	25	1	1	2	2	3	2	1	2000	1	1	1	0	1	12	2	3	2	1	1	1	1	2	1	2	0	2	1	2	1	3	0	3	0
42	12-06-2020	29-06-2020	19	1	1	1	1	1	3	1	2	1	3	4	5	25	1	1	2	2	3	6	4	500	1	1	1	0	1	14	2	3	2	1	1	1	1	2	1	3	0	2	1	2	1	3	0	1	0
61	20-06-2020	05-07-2020	19	1	2	2	3	2	2	1	2	1	3	7	4	24	1	1	2	1	4	4	5	350	1	1	1	0	1	16	2	3	2	1	1	2	0	2	1	1	1	2	1	1	0	3	0	3	0
21	10-06-2020	30-06-2020	19	1	1	2	3	1	3	1	2	2	2	7	4	25	1	1	2	3	2	2	1	2000	1	1	1	0	1	16	2	3	2	1	1	2	0	1	0	2	0	1	0	1	0	2	0	3	0
5	29-05-2020	03-06-2020	19	1	1	1	1	1	3	1	2	1	3	4	5	23	1	1	2	1	4	3	2	2000	1	1	1	0	1	20	2	3	2	1	1	1	1	3	0	3	0	2	1	3	0	2	0	3	0
60	20-06-2020	04-07-2020	19	1	1	2	3	1	3	1	2	2	2	7	4	25	1	1	2	2	3	2	1	2500	1	1	1	0	1	11	2	3	2	1	1	2	0	1	0	2	0	1	0	2	1	2	0	2	0
63	30-06-2020	10-07-2020	21	1	2	2	3	2	2	1	2	2	2	4	5	25	1	1	2	2	3	3	2	500	1	1	1	0	1	18	2	3	2	1	1	1	1	2	1	1	1	2	1	2	1	1	1	1	1
74	26-06-2020	06-07-2020	21	1	1	2	3	1	3	1	2	2	2	4	5	22	1	1	2	2	3	5	3	1000	1	1	1	0	1	12	2	3	2	1	1	1	1	2	1	2	0	2	1	2	1	2	0	2	0
81	25-06-2020	05-07-2020	21	1	1	2	3	1	3	1	2	2	2	7	4	26	1	1	2	2	3	5	3	1000	1	1	1	0	1	16	2	3	2	1	1	2	0	1	0	1	1	2	1	1	0	1	1	1	1
12	29-05-2020	05-06-2020	22	1	1	1	1	1	3	1	2	1	3	4	5	32	2	1	2	1	4	6	4	0	1	1	1	0	1	12	2	3	2	1	1	1	1	1	0	1	1	2	1	2	1	1	1	1	1
111	08-07-2020	11-07-2020	22	1	1	2	3	1	3	1	2	2	2	4	5	25	1	1	2	2	3	3	2	1000	1	1	1	0	1	18	2	3	2	1	1	3	0	1	0	1	1	2	1	1	0	1	1	1	1
15	06-06-2020	25-06-2020	22	1	2	2	3	2	2	1	2	2	2	7	4	25	1	1	2	1	4	3	2	2000	1	1	1	0	1	14	2	3	2	1	1	1	1	2	1	1	1	2	1	3	0	3	0	3	0
9	02-06-2020	11-06-2020	23	1	1	2	3	1	3	1	2	4	1	7	4	38	2	1	2	1	4	3	2	1000	1	1	1	0	1	12	2	3	2	1	1	2	0	1	0	1	1	2	1	1	0	1	1	1	1
4	26-05-2020	31-05-2020	25	2	1	2	3	1	3	1	2	1	3	7	4	28	1	1	2	1	4	5	3	1000	1	1	1	0	1	20	2	3	2	1	1	1	1	2	1	1	1	2	1	2	1	2	0	1	1
27	07-06-2020	27-06-2020	25	2	1	1	1	1	3	1	2	2	2	2	1	25	1	1	2	4	2	1	1	5000	2	1	1	0	1	15	2	3	2	1	1	1	1	2	1	1	1	2	1	2	1	1	1	2	0
4	28-05-2020	03-06-2020	25	2	2	2	3	1	3	1	2	2	2	4	5	28	1	1	2	2	3	7	3	1000	1	1	1	0	1	12	2	3	2	1	1	3	0	3	0	1	1	1	0	2	1	3	0	1	1
7	30-05-2020	04-06-2020	26	2	1	2	3	1	3	1	2	2	2	6	3	30	1	1	2	1	4	7	3	1000	1	2	2	1	2	16	2	3	2	1	1	2	0	1	0	1	1	1	0	1	0	2	0	1	1
20	10-06-2020	27-06-2020	26	2	1	2	3	1	3	1	2	4	1	2	1	30	1	1	2	2	3	3	2	5000	2	1	1	0	1	14	2	3	2	1	1	2	0	1	0	2	0	1	0	1	0	2	0	2	0
14	07-06-2020	27-06-2020	27	2	1	2	3	1	3	1	2	2	2	7	4	28	1	1	2	2	3	3	2	1000	1	1	1	0	1	16	2	3	2	1	1	1	1	2	1	1	1	2	1	2	1	1	1	1	1
33	09-06-2020	29-06-2020	28	2	1	2	3	1	3	1	2	4	1	7	4	29	1	1	2	2	3	7	3	1500	1	1	1	0	1	16	2	3	2	1	1	1	1	2	1	3	0	2	1	2	1	3	0	1	1
32	09-06-2020	27-06-2020	29	2	1	2	3	1	3	1	2	1	3	1	1	32	2	1	2	1	4	1	1	1000	1	1	1	0	1	14	2	3	2	1	1	1	1	2	1	1	1	2	1	2	1	3	0	3	0
46	14-06-2020	30-06-2020	30	2	1	4	2	1	3	1	2	1	3	4	5	35	2	2	1	-1	-1	4	5	0	1	1	1	0	1	16	2	3	2	1	1	2	0	2	1	1	1	2	1	2	1	1	1	1	1
38	28-06-2020	10-07-2020	30	2	1	2	3	2	2	2	1	-1	-1	4	5	40	2	2	1	-1	-1	4	5	700	1	1	1	0	1	20	2	3	2	1	1	1	1	1	0	1	1	2	1	2	1	1	1	2	0
43	21-06-2020	06-07-2020	24	1	2	1	1	1	3	1	2	2	2	7	4	29	1	1	2	1	4	4	5	500	1	1	1	0	1	24	1	3	2	1	1	2	0	2	1	1	1	1	0	3	0	1	1	1	1
1	25-05-2020	03-06-2020	18	1	2	1	1	1	3	1	2	2	2	4	5	22	1	1	2	1	4	4	5	600	1	1	1	0	1	22	1	3	2	1	1	1	1	2	1	1	1	2	1	2	1	2	0	1	1
58	26-06-2020	09-07-2020	19	1	1	2	3	1	3	1	2	1	3	6	3	20	1	1	2	2	3	6	4	750	1	1	1	0	1	24	1	3	2	1	1	1	1	2	1	1	1	2	1	2	1	2	0	1	1
13	30-05-2020	05-06-2020	20	1	1	2	3	1	3	1	2	1	3	4	5	30	1	1	2	2	3	1	1	3000	1	1	1	0	1	24	1	3	2	1	1	1	1	2	1	1	1	2	1	2	1	3	0	1	1
104	23-07-2020	23-07-2020	24	1	1	2	3	1	3	1	2	1	3	4	5	27	1	1	2	2	3	3	2	2500	1	1	1	0	1	21	1	3	2	1	1	1	1	2	1	1	1	2	1	2	1	2	0	1	1
6	30-05-2020	03-06-2020	24	1	1	2	3	1	3	1	2	1	3	4	5	27	1	1	2	2	3	2	1	2500	1	1	1	0	1	24	1	3	2	1	1	1	1	2	1	1	1	2	1	2	1	2	0	1	1
59	20-06-2020	04-07-2020	24	1	1	2	3	1	3	1	2	2	2	4	5	30	1	1	2	2	3	2	1	3000	1	1	1	0	1	21	1	3	2	1	1	2	0	1	0	2	0	1	0	1	0	2	0	2	0
126	19-07-2020	21-07-2020	25	2	1	1	1	1	3	1	2	2	2	4	5	29	1	1	2	1	4	6	4	1000	1	1	1	0	1	21	1	3	2	1	1	1	1	2	1	3	0	2	1	2	1	3	0	1	1
66	17-07-2020	19-07-2020	30	2	1	2	3	2	2	2	1	-1	-1	4	5	35	2	2	1	-1	-1	4	5	400	1	3	2	2	2	24	1	3	2	1	1	1	1	1	0	1	1	2	1	2	1	1	1	1	1
41	15-06-2020	04-07-2020	37	3	1	2	3	2	2	2	1	-1	-1	4	5	46	3	2	1	-1	-1	6	4	0	1	6	3	5	3	8	3	2	1	1	1	3	0	3	0	1	1	2	1	1	0	2	0	2	0
15	04-06-2020	11-06-2020	19	1	1	2	3	1	3	1	2	1	3	7	4	25	1	1	2	1	4	2	1	800	1	1	1	0	1	8	3	2	1	1	1	1	1	2	1	1	1	2	1	2	1	2	0	1	1
115	10-07-2020	14-07-2020	29	2	1	4	2	1	3	1	2	2	2	4	5	34	2	1	2	1	4	6	4	700	1	2	2	1	2	8	3	1	1	1	1	1	1	2	1	2	0	2	1	2	1	2	0	3	0
25	06-06-2020	17-06-2020	30	2	1	2	3	1	3	1	2	1	3	4	5	36	2	1	2	1	4	1	1	1000	1	2	2	1	2	8	3	2	1	1	1	1	1	1	0	1	1	2	1	2	1	2	0	1	1
14	05-06-2020	25-06-2020	30	2	2	2	3	1	3	2	1	-1	-1	5	2	38	2	2	1	-1	-1	4	5	0	1	3	2	2	2	8	3	2	1	1	1	1	1	1	0	1	1	1	0	3	0	3	0	3	0
49	27-06-2020	08-07-2020	37	3	2	2	3	2	2	2	1	-1	-1	5	2	41	2	2	1	-1	-1	4	5	0	1	5	3	4	3	10	3	2	1	1	1	1	1	3	0	3	0	2	1	2	1	3	0	1	1
11	02-06-2020	24-06-2020	38	3	2	2	3	1	3	1	2	1	3	4	5	40	2	1	2	2	3	7	3	1000	1	5	3	4	3	10	3	2	1	1	1	1	1	2	1	3	0	2	1	2	1	2	0	1	1
48	14-06-2020	29-06-2020	41	3	1	2	3	1	3	1	2	1	3	4	5	43	2	1	2	1	4	3	2	1000	1	6	3	5	3	8	3	2	1	1	1	1	1	1	0	1	1	2	1	3	0	3	0	3	0
38	16-06-2020	02-07-2020	44	3	2	2	3	1	3	2	1	-1	-1	5	2	50	3	2	1	-1	-1	6	4	0	1	6	3	5	3	9	3	2	1	1	1	3	0	2	1	1	1	1	0	2	1	1	1	1	1
22	10-06-2020	30-06-2020	44	3	2	2	3	2	2	2	1	-1	-1	5	2	45	2	2	1	-1	-1	4	5	0	1	6	3	5	3	8	3	2	1	1	1	3	0	1	0	2	0	2	1	3	0	3	0	3	0
5	31-05-2020	11-06-2020	23	1	1	2	3	1	3	1	2	2	2	4	5	29	1	1	2	2	3	2	1	1000	1	2	2	1	2	16	2	2	1	1	1	1	1	2	1	1	1	2	1	2	1	2	0	3	0
129	21-07-2020	22-07-2020	25	2	1	2	3	1	3	1	2	2	2	4	5	30	1	1	2	2	3	3	2	2500	1	2	2	1	2	20	2	2	1	1	1	1	1	2	1	1	1	2	1	2	1	2	0	1	1
6	29-05-2020	09-06-2020	25	2	2	2	3	1	3	1	2	3	1	1	1	30	1	1	2	2	3	1	1	3000	1	2	2	1	2	20	2	2	1	1	1	1	1	2	1	2	0	1	0	2	1	1	1	1	1
10	01-06-2020	09-06-2020	27	2	2	2	3	1	3	1	2	1	3	5	2	35	2	1	2	1	4	4	5	0	1	3	2	2	2	19	2	2	1	1	1	1	1	2	1	1	1	2	1	3	0	2	0	2	0
3	26-05-2020	03-06-2020	28	2	2	2	3	1	3	2	1	-1	-1	4	5	36	2	1	2	1	4	4	5	1000	1	3	2	2	2	18	2	2	1	1	1	1	1	2	1	1	1	2	1	2	1	1	1	1	1
3	29-05-2020	11-06-2020	28	2	1	2	3	1	3	1	2	1	3	4	5	32	2	1	2	4	2	1	1	4000	2	3	2	2	2	20	2	2	1	1	1	1	1	2	1	2	0	2	1	3	0	3	0	3	0
16	31-05-2020	05-06-2020	29	2	1	2	3	1	3	2	1	-1	-1	4	5	32	2	1	2	1	4	6	4	500	1	3	2	2	2	18	2	2	1	1	1	1	1	3	0	1	1	2	1	2	1	2	0	1	1
102	21-07-2020	22-07-2020	30	2	2	2	3	1	3	2	1	-1	-1	4	5	40	2	1	2	1	4	6	4	900	1	3	2	2	2	16	2	2	1	1	1	1	1	3	0	1	1	1	0	1	0	2	0	3	0
98	17-07-2020	19-07-2020	32	2	1	2	3	2	2	1	2	2	2	4	5	35	2	1	2	2	3	1	1	3500	2	2	2	1	2	13	2	2	1	1	1	1	1	2	1	1	1	2	1	2	1	1	1	2	0
28	07-06-2020	17-06-2020	32	2	1	2	3	1	3	1	2	1	3	4	5	40	2	2	1	-1	-1	4	5	0	1	3	2	2	2	14	2	2	1	1	1	3	0	3	0	1	1	3	0	2	1	2	0	1	1
22	08-06-2020	30-06-2020	32	2	2	2	3	1	3	2	1	-1	-1	5	2	40	2	1	2	1	4	4	5	0	1	4	3	3	3	17	2	2	1	1	1	1	1	3	0	1	1	2	1	2	1	3	0	3	0
17	31-05-2020	05-06-2020	32	2	1	2	3	1	3	2	1	-1	-1	4	5	40	2	2	1	-1	-1	4	5	0	1	4	3	3	3	20	2	2	1	1	1	3	0	3	0	3	0	1	0	3	0	2	0	2	0
17	05-06-2020	24-06-2020	34	2	2	2	3	2	2	1	2	2	2	4	5	38	2	1	2	1	4	3	2	2500	1	4	3	2	2	17	2	2	1	1	1	1	1	2	1	1	1	2	1	2	1	1	1	1	1
3	26-05-2020	31-05-2020	34	2	1	2	3	1	3	2	1	-1	-1	4	5	37	2	1	2	1	4	3	2	900	1	4	3	3	3	12	2	2	1	1	1	3	0	1	0	1	1	2	1	1	0	1	1	1	1
19	01-06-2020	05-06-2020	35	3	1	2	3	1	3	2	1	-1	-1	4	5	42	2	1	2	2	3	1	1	3000	1	3	2	2	2	14	2	2	1	1	1	1	1	1	0	1	1	2	1	1	0	3	0	1	1
101	13-07-2020	22-07-2020	35	3	1	2	3	1	3	2	1	-1	-1	4	5	45	2	2	1	-1	-1	4	5	1000	1	7	3	5	3	12	2	2	1	1	1	1	1	1	0	3	0	1	0	2	1	3	0	1	1
27	15-06-2020	30-06-2020	36	3	2	2	3	1	3	1	2	4	1	1	1	37	2	1	2	4	2	1	1	5000	2	3	2	2	2	15	2	1	1	1	1	1	1	2	1	1	1	2	1	1	0	2	0	1	1
22	06-06-2020	27-06-2020	36	3	1	2	3	1	3	2	1	-1	-1	4	5	45	2	2	1	-1	-1	4	5	0	1	4	3	3	3	18	2	2	1	1	1	1	1	2	1	2	0	1	0	3	0	3	0	3	0
37	10-06-2020	27-06-2020	36	3	1	2	3	1	3	1	2	1	3	5	2	42	2	1	2	1	4	4	5	0	1	5	3	4	3	18	2	2	1	1	1	2	0	2	1	2	0	2	1	3	0	3	0	3	0
12	04-06-2020	25-06-2020	37	3	1	2	3	2	2	1	2	1	3	4	5	43	2	1	2	1	4	4	5	0	1	5	3	3	3	12	2	2	1	1	1	1	1	2	1	1	1	2	1	1	0	2	0	1	1
9	04-06-2020	11-06-2020	37	3	1	2	3	1	3	1	2	1	3	5	2	42	2	1	2	1	4	6	4	500	1	4	3	3	3	16	2	2	1	1	1	1	1	2	1	1	1	2	1	1	0	2	0	3	0
31	08-06-2020	29-06-2020	38	3	1	2	3	1	3	2	1	-1	-1	5	2	45	2	1	2	1	4	4	5	0	1	5	3	4	3	19	2	2	1	1	1	1	1	3	0	1	1	2	1	3	0	1	1	2	0
13	04-06-2020	25-06-2020	39	3	2	2	3	2	2	1	2	1	3	4	5	45	2	2	1	-1	-1	4	5	0	1	5	3	3	3	18	2	2	1	1	1	1	1	1	0	1	1	2	1	3	0	3	0	3	0
13	03-06-2020	11-06-2020	40	3	1	2	3	1	3	2	1	-1	-1	5	2	50	3	1	2	1	4	4	5	0	1	6	3	5	3	20	2	2	1	1	1	1	1	1	0	3	0	2	1	3	0	3	0	1	1
7	30-05-2020	09-06-2020	40	3	2	2	3	1	3	2	1	-1	-1	4	5	47	3	2	1	-1	-1	6	4	500	1	6	3	4	3	16	2	2	1	1	1	1	1	3	0	2	0	2	1	3	0	3	0	3	0
10	05-06-2020	11-06-2020	40	3	1	2	3	1	3	2	1	-1	-1	5	2	48	3	2	1	-1	-1	4	5	0	1	6	3	4	3	20	2	2	1	1	1	1	1	1	0	1	1	2	1	3	0	2	0	2	0
26	14-06-2020	30-06-2020	41	3	2	2	3	2	2	2	1	-1	-1	5	2	45	2	2	1	-1	-1	4	5	0	1	5	3	4	3	20	2	2	1	1	1	2	0	2	1	1	1	2	1	1	0	2	0	1	1
17	09-06-2020	27-06-2020	42	3	1	2	3	1	3	1	2	1	3	3	3	45	2	1	2	2	3	3	2	1000	1	6	3	5	3	20	2	2	1	1	1	1	1	2	1	1	1	2	1	2	1	3	0	3	0
52	17-06-2020	04-07-2020	42	3	1	2	3	1	3	1	2	1	3	5	2	48	3	2	1	-1	-1	4	5	0	1	5	3	4	3	19	2	1	1	1	1	1	1	2	1	1	1	2	1	3	0	3	0	1	1
16	06-06-2020	25-06-2020	43	3	1	2	3	1	3	1	2	4	1	1	1	55	3	1	2	4	2	1	1	6000	2	5	3	4	3	20	2	2	1	1	1	2	0	1	0	1	1	2	1	2	1	1	1	1	1
35	10-06-2020	27-06-2020	43	3	1	2	3	2	2	1	2	1	3	3	3	50	3	1	2	1	4	4	5	700	1	6	3	4	3	13	2	2	1	1	1	1	1	2	1	1	1	2	1	3	0	3	0	3	0
24	07-06-2020	27-06-2020	44	3	1	2	3	1	3	1	2	1	3	4	5	50	3	1	2	1	4	4	5	0	1	6	3	5	3	20	2	2	1	1	1	1	1	2	1	3	0	2	1	3	0	1	1	1	1
28	11-06-2020	30-06-2020	44	3	2	2	3	1	3	2	1	-1	-1	5	2	49	3	2	1	-1	-1	6	4	0	1	6	3	5	3	16	2	2	1	1	1	1	1	1	0	2	0	3	0	1	0	1	1	3	0
19	08-06-2020	25-06-2020	44	3	2	2	3	2	2	2	1	-1	-1	4	5	50	3	2	1	-1	-1	6	4	0	1	6	3	5	3	17	2	2	1	1	1	1	1	1	0	1	1	3	0	3	0	3	0	3	0
13	04-06-2020	25-06-2020	45	3	1	2	3	2	2	1	2	1	3	5	2	55	3	2	1	-1	-1	4	5	0	1	6	3	4	3	12	2	2	1	1	1	1	1	1	0	1	1	1	0	1	0	2	0	1	1
10	29-05-2020	31-05-2020	22	1	1	2	3	1	3	2	1	-1	-1	4	5	27	1	1	2	1	4	6	4	300	1	2	2	1	2	22	1	2	1	1	1	1	1	1	0	1	1	2	1	2	1	3	0	1	1
45	14-06-2020	30-06-2020	26	2	2	2	3	1	3	1	2	1	3	5	2	40	2	2	1	-1	-1	4	5	0	1	3	2	2	2	24	1	2	1	1	1	1	1	2	1	1	1	2	1	2	1	2	0	1	1
78	19-07-2020	21-07-2020	28	2	1	2	3	1	3	2	1	-1	-1	4	5	35	2	2	1	-1	-1	4	5	400	1	3	2	2	2	24	1	2	1	1	1	1	1	3	0	3	0	2	1	2	1	3	0	1	1
73	23-07-2020	23-07-2020	28	2	2	2	3	1	3	2	1	-1	-1	5	2	30	1	2	1	-1	-1	6	4	0	1	4	3	3	3	22	1	2	1	2	0	-1	-1	-1	-1	-1	-1	-1	-1	-1	-1	-1	-1	-1	-1
11	29-05-2020	05-06-2020	29	2	1	2	3	1	3	2	1	-1	-1	4	5	35	2	1	2	1	4	6	4	0	1	3	2	2	2	28	1	2	1	1	1	3	0	1	0	2	0	2	1	3	0	1	1	1	1
43	13-06-2020	30-06-2020	30	2	2	2	3	2	2	2	1	-1	-1	4	5	40	2	2	1	-1	-1	6	4	0	1	1	1	0	1	24	1	2	1	1	1	1	1	2	1	1	1	2	1	2	1	3	0	1	1
14	30-05-2020	05-06-2020	30	2	1	2	3	1	3	1	2	2	2	1	1	32	2	1	2	2	3	2	1	1000	1	3	2	2	2	23	1	2	1	1	1	1	1	2	1	1	1	2	1	2	1	1	1	2	0
71	21-07-2020	23-07-2020	30	2	2	2	3	1	3	2	1	-1	-1	5	2	34	2	2	1	-1	-1	4	5	300	1	3	2	2	2	22	1	2	1	1	1	1	1	2	1	3	0	2	1	2	1	3	0	3	0
26	13-06-2020	30-06-2020	33	2	1	2	3	1	3	1	2	1	3	4	5	35	2	1	2	4	2	1	1	5000	2	3	2	2	2	21	1	1	1	1	1	1	1	2	1	1	1	2	1	2	1	1	1	2	0
6	31-05-2020	11-06-2020	33	2	1	2	3	1	3	1	2	4	1	1	1	40	2	1	2	2	3	1	1	1800	1	5	3	4	3	22	1	2	1	1	1	1	1	2	1	2	0	1	0	2	1	1	1	1	1
132	23-07-2020	23-07-2020	35	3	1	2	3	1	3	2	1	-1	-1	4	5	38	2	2	1	-1	-1	4	5	1000	1	4	3	2	2	21	1	2	1	1	1	1	1	2	1	1	1	2	1	3	0	3	0	1	1
23	09-06-2020	30-06-2020	35	3	2	2	3	1	3	2	1	-1	-1	5	2	40	2	2	1	-1	-1	3	2	500	1	5	3	4	3	23	1	2	1	1	1	1	1	2	1	3	0	2	1	2	1	2	0	2	0
21	02-06-2020	17-06-2020	37	3	1	2	3	2	2	2	1	-1	-1	4	5	45	2	2	1	-1	-1	6	4	0	1	6	3	5	3	21	1	2	1	1	1	2	0	1	0	3	0	2	1	3	0	2	0	1	1
87	26-06-2020	05-07-2020	38	3	1	2	3	1	3	2	1	-1	-1	5	2	43	2	1	2	1	4	4	5	500	1	4	3	3	3	22	1	1	1	1	1	1	1	2	1	2	0	2	1	1	0	3	0	3	0
68	18-07-2020	22-07-2020	39	3	2	2	3	1	3	2	1	-1	-1	4	5	45	2	2	1	-1	-1	4	5	150	1	7	3	5	3	23	1	2	1	2	0	-1	-1	-1	-1	-1	-1	-1	-1	-1	-1	-1	-1	-1	-1
24	09-06-2020	30-06-2020	40	3	2	2	3	1	3	2	1	-1	-1	5	2	45	2	2	1	-1	-1	4	5	0	1	6	3	4	3	22	1	2	1	1	1	1	1	3	0	1	1	2	1	2	1	3	0	1	1
50	18-06-2020	04-07-2020	40	3	2	2	3	1	3	2	1	-1	-1	5	2	50	3	2	1	-1	-1	4	5	0	1	5	3	4	3	23	1	2	1	1	1	1	1	2	1	3	0	1	0	1	0	2	0	1	1
8	31-05-2020	09-06-2020	42	3	2	2	3	2	2	2	1	-1	-1	5	2	50	3	2	1	-1	-1	6	4	1000	1	6	3	4	3	22	1	2	1	1	1	1	1	2	1	2	0	1	0	3	0	3	0	3	0
28	10-06-2020	30-06-2020	44	3	2	2	3	2	2	2	1	-1	-1	5	2	50	3	2	1	-1	-1	4	5	0	1	8	3	6	3	24	1	2	1	1	1	1	1	2	1	1	1	2	1	2	1	2	0	1	1
57	19-06-2020	04-07-2020	30	2	1	2	3	1	3	1	2	1	3	4	5	35	2	1	2	2	3	1	1	1000	1	2	2	0	1	9	3	3	2	1	1	1	1	2	1	3	0	2	1	2	1	2	0	1	1
3	28-05-2020	09-06-2020	18	1	2	2	3	2	2	1	2	1	3	7	4	27	1	2	1	-1	-1	3	2	950	1	1	1	0	1	8	3	3	2	1	1	1	1	2	1	1	1	2	1	3	0	3	0	3	0
14	04-06-2020	24-06-2020	21	1	2	2	3	1	3	1	2	2	2	1	1	25	1	1	2	2	3	1	1	3000	1	1	1	0	1	10	3	3	2	1	1	1	1	2	1	1	1	2	1	2	1	1	1	1	1
46	13-06-2020	29-06-2020	22	1	1	1	1	1	3	1	2	4	1	7	4	25	1	1	2	4	2	1	1	5000	2	1	1	0	1	10	3	3	2	1	1	1	1	2	1	1	1	2	1	2	1	1	1	1	1
35	12-06-2020	02-07-2020	23	1	1	2	3	1	3	1	2	4	1	2	1	25	1	1	2	4	2	1	1	5000	2	1	1	0	1	9	3	3	2	1	1	1	1	2	1	1	1	2	1	2	1	1	1	1	1
62	20-06-2020	05-07-2020	23	1	2	2	3	1	3	1	2	1	3	7	4	24	1	1	2	2	3	7	3	700	1	1	1	0	1	9	3	3	2	1	1	1	1	2	1	1	1	2	1	1	0	1	0	1	1
103	03-07-2020	07-07-2020	23	1	1	2	3	1	3	1	2	2	2	6	3	25	1	1	2	1	4	5	3	500	1	1	1	0	1	8	3	3	2	1	1	1	1	2	1	1	1	2	1	1	0	3	0	2	0
39	10-06-2020	29-06-2020	24	1	1	2	3	1	3	1	2	2	2	1	1	33	2	1	2	4	2	1	1	6000	2	2	2	1	2	9	3	3	2	1	1	1	1	2	1	1	1	2	1	2	1	2	0	2	0
29	11-06-2020	30-06-2020	24	1	2	2	3	1	3	1	2	2	2	3	3	29	1	1	2	2	3	1	1	3000	1	1	1	0	1	10	3	3	2	1	1	2	0	1	0	1	1	2	1	2	1	1	1	1	1
11	02-06-2020	11-06-2020	24	1	1	2	3	1	3	2	1	-1	-1	4	5	26	1	1	2	1	4	4	5	1000	1	2	2	1	2	8	3	3	2	1	1	3	0	2	1	2	0	2	1	2	1	2	0	1	1
33	23-06-2020	08-07-2020	24	1	2	2	3	2	2	1	2	1	3	4	5	28	1	1	2	1	4	3	2	1000	1	2	2	1	2	10	3	3	2	1	1	3	0	2	1	1	1	2	1	2	1	1	1	1	1
34	12-06-2020	02-07-2020	24	1	2	1	1	2	2	1	2	1	3	7	4	28	1	1	2	1	4	3	2	1000	1	2	2	1	2	10	3	3	2	1	1	1	1	2	1	1	1	2	1	1	0	2	0	3	0
38	10-06-2020	27-06-2020	24	1	1	1	1	1	3	2	1	-1	-1	4	5	30	1	1	2	1	4	3	2	500	1	2	2	1	2	10	3	3	2	1	1	1	1	2	1	1	1	2	1	1	0	2	0	3	0
1	25-05-2020	31-05-2020	25	2	1	2	3	1	3	1	2	1	3	7	4	27	1	2	1	-1	-1	5	3	500	1	2	2	1	2	8	3	3	2	1	1	1	1	1	0	1	1	2	1	2	1	1	1	1	1
61	18-06-2020	02-07-2020	25	2	1	2	3	1	3	1	2	2	2	4	5	30	1	1	2	4	2	1	1	4000	2	1	1	0	1	10	3	3	2	1	1	1	1	2	1	1	1	2	1	2	1	1	1	2	0
82	25-06-2020	05-07-2020	25	2	1	2	3	1	3	1	2	1	3	4	5	30	1	1	2	1	4	3	2	1000	1	2	2	1	2	9	3	3	2	1	1	2	0	1	0	1	1	2	1	1	0	1	1	1	1
72	25-06-2020	06-07-2020	25	2	2	2	3	1	3	1	2	1	3	5	2	29	1	1	2	1	4	6	4	780	1	2	2	1	2	8	3	3	2	1	1	2	0	2	1	1	1	2	1	3	0	3	0	3	0
15	30-05-2020	05-06-2020	25	2	1	2	3	1	3	1	2	1	3	4	5	32	2	2	1	-1	-1	3	2	0	1	2	2	1	2	8	3	3	2	1	1	1	1	3	0	1	1	2	1	3	0	2	0	3	0
11	03-06-2020	25-06-2020	25	2	2	2	3	2	2	1	2	2	2	1	1	25	1	1	2	2	3	3	2	1000	1	2	2	1	2	8	3	3	2	1	1	2	0	2	1	1	1	2	1	1	0	3	0	3	0
25	13-06-2020	30-06-2020	25	2	2	2	3	2	2	1	2	1	3	5	2	30	1	1	2	1	4	4	5	200	1	3	2	2	2	10	3	3	2	1	1	1	1	2	1	1	1	2	1	1	0	2	0	2	0
53	21-06-2020	06-07-2020	25	2	2	1	1	2	2	1	2	1	3	7	4	28	1	1	2	1	4	6	4	500	1	1	1	0	1	8	3	3	2	1	1	2	0	1	0	1	1	1	0	1	0	3	0	1	1
52	19-06-2020	05-07-2020	25	2	1	2	3	1	3	1	2	2	2	4	5	30	1	1	2	2	3	3	2	900	1	1	1	0	1	9	3	3	2	1	1	2	0	1	0	2	0	1	0	1	0	2	0	2	0
47	13-06-2020	29-06-2020	26	2	1	2	3	1	3	1	2	3	1	2	1	30	1	1	2	3	2	2	1	5000	2	1	1	0	1	10	3	3	2	1	1	1	1	2	1	1	1	2	1	2	1	1	1	2	0
51	05-07-2020	07-07-2020	27	2	1	2	3	1	3	1	2	4	1	7	4	30	1	1	2	4	2	1	1	4500	2	1	1	0	1	10	3	3	2	1	1	1	1	2	1	1	1	2	1	2	1	2	0	1	1
40	11-06-2020	27-06-2020	27	2	1	2	3	1	3	1	2	2	2	4	5	33	2	1	2	2	3	1	1	3000	1	1	1	0	1	10	3	3	2	1	1	1	1	2	1	1	1	2	1	2	1	2	0	3	0
18	08-06-2020	25-06-2020	27	2	2	2	3	2	2	1	2	1	3	4	5	30	1	1	2	1	4	3	2	900	1	2	2	1	2	8	3	3	2	1	1	1	1	2	1	1	1	2	1	1	0	2	0	1	1
44	16-06-2020	04-07-2020	27	2	2	2	3	2	2	1	2	1	3	5	2	35	2	2	1	-1	-1	4	5	500	1	2	2	1	2	9	3	3	2	1	1	1	1	3	0	1	1	2	1	2	1	1	1	1	1
101	02-07-2020	07-07-2020	28	2	1	2	3	1	3	1	2	2	2	1	1	30	1	1	2	4	2	1	1	5000	2	1	1	0	1	10	3	3	2	1	1	1	1	2	1	1	1	2	1	2	1	2	0	1	1
84	25-06-2020	05-07-2020	28	2	1	2	3	1	3	1	2	1	3	4	5	35	2	1	2	1	4	6	4	500	1	2	2	1	2	10	3	3	2	1	1	1	1	2	1	1	1	2	1	1	0	2	0	1	1
62	29-06-2020	10-07-2020	28	2	2	2	3	1	3	1	2	1	3	4	5	30	1	2	1	-1	-1	4	5	200	1	2	2	1	2	10	3	3	2	1	1	1	1	1	0	1	1	2	1	2	1	2	0	1	1
4	28-05-2020	09-06-2020	28	2	2	2	3	1	3	1	2	1	3	5	2	35	2	1	2	1	4	4	5	1000	1	3	2	1	2	8	3	3	2	1	1	1	1	1	0	1	1	2	1	1	0	2	0	3	0
3	28-05-2020	03-06-2020	28	2	2	2	3	1	3	1	2	1	3	4	5	40	2	2	1	-1	-1	4	5	1000	1	3	2	2	2	8	3	3	2	1	1	3	0	3	0	1	1	2	1	1	0	3	0	2	0
60	17-06-2020	29-06-2020	29	2	1	2	3	1	3	1	2	4	1	4	5	32	2	1	2	4	2	3	2	8000	2	2	2	0	1	10	3	3	2	1	1	22	0	1	0	1	1	2	1	1	0	1	1	1	1
32	08-06-2020	29-06-2020	29	2	1	2	3	4	1	1	2	2	2	4	5	33	2	1	2	4	2	1	1	6000	2	3	2	2	2	9	3	3	2	1	1	1	1	2	1	1	1	2	1	1	0	3	0	3	0
81	01-07-2020	07-07-2020	30	2	1	2	3	1	3	1	2	4	1	1	1	35	2	1	2	4	2	1	1	6000	2	2	2	1	2	9	3	3	2	1	1	1	1	2	1	1	1	2	1	1	0	2	0	1	1
62	18-06-2020	02-07-2020	30	2	1	2	3	1	3	1	2	4	1	1	1	30	1	1	2	4	2	2	1	9000	2	3	2	2	2	10	3	3	2	1	1	1	1	2	1	1	1	2	1	2	1	1	1	2	0
37	13-06-2020	02-07-2020	30	2	1	2	3	2	2	2	1	-1	-1	5	2	35	2	1	2	1	4	6	4	500	1	3	2	2	2	8	3	3	2	1	1	1	1	2	1	3	0	2	1	2	1	2	0	3	0
75	27-06-2020	06-07-2020	31	2	1	2	3	2	2	1	2	2	2	4	5	30	1	1	2	1	4	3	2	800	1	2	2	1	2	9	3	3	2	1	1	1	1	2	1	1	1	2	1	2	1	1	1	1	1
39	20-06-2020	01-07-2020	32	2	1	2	3	1	3	1	2	2	2	4	5	35	2	1	2	4	2	1	1	6000	2	2	2	0	1	10	3	3	2	1	1	1	1	2	1	1	1	2	1	2	1	1	1	1	1
20	06-06-2020	27-06-2020	32	2	1	2	3	1	3	1	2	1	3	4	5	38	2	1	2	2	3	3	2	600	1	2	2	1	2	10	3	3	2	1	1	3	0	1	0	1	1	2	1	1	0	1	1	1	1
74	22-06-2020	04-07-2020	32	2	1	2	3	1	3	1	2	2	2	4	5	35	2	1	2	1	4	6	4	500	1	2	2	1	2	8	3	3	2	1	1	2	0	2	1	1	1	2	1	2	1	3	0	1	1
46	23-06-2020	07-07-2020	32	2	2	2	3	1	3	1	2	1	3	5	2	37	2	2	1	-1	-1	4	5	300	1	3	2	2	2	8	3	3	2	1	1	1	1	3	0	1	1	2	1	2	1	3	0	1	1
12	04-06-2020	25-06-2020	32	2	2	2	3	2	2	2	1	-1	-1	5	2	38	2	1	2	1	4	6	4	1000	1	3	2	2	2	9	3	3	2	1	1	2	0	2	1	1	1	2	1	1	0	2	0	2	0
114	10-07-2020	14-07-2020	33	2	1	2	3	1	3	1	2	2	2	1	1	35	2	1	2	2	3	1	1	4000	2	3	2	2	2	10	3	3	2	1	1	1	1	2	1	1	1	2	1	1	0	2	0	1	1
49	14-06-2020	29-06-2020	34	2	1	2	3	1	3	1	2	2	2	4	5	32	2	1	2	2	3	3	2	1000	1	2	2	1	2	8	3	3	2	1	1	2	0	1	0	1	1	2	1	1	0	1	1	1	1
73	22-06-2020	04-07-2020	34	2	1	2	3	1	3	2	1	-1	-1	4	5	39	2	1	2	1	4	6	4	1000	1	3	2	2	2	10	3	3	2	1	1	2	0	3	0	1	1	2	1	2	1	3	0	1	1
86	26-06-2020	05-07-2020	34	2	1	2	3	1	3	2	1	-1	-1	5	2	38	2	2	1	-1	-1	4	5	250	1	3	2	2	2	8	3	3	2	1	1	1	1	2	1	1	1	2	1	2	1	3	0	3	0
47	24-06-2020	08-07-2020	34	2	2	2	3	1	3	2	1	-1	-1	5	2	38	2	2	1	-1	-1	4	5	0	1	4	3	3	3	9	3	3	2	1	1	1	1	3	0	3	0	2	1	2	1	1	1	1	1
2	28-05-2020	11-06-2020	34	2	1	2	3	1	3	1	2	2	2	4	5	39	2	1	2	1	4	6	4	850	1	3	2	2	2	8	3	3	2	1	1	2	0	1	0	2	0	1	0	1	0	3	0	3	0
30	15-06-2020	30-06-2020	35	3	1	2	3	2	2	1	2	4	1	2	1	40	2	1	2	4	2	1	1	8000	2	3	2	2	2	9	3	3	2	1	1	1	1	2	1	2	0	1	0	2	1	1	1	1	1
51	18-06-2020	05-07-2020	35	3	2	2	3	2	2	1	2	1	3	5	2	35	2	1	2	1	4	4	5	0	1	3	2	2	2	10	3	3	2	1	1	1	1	1	0	1	1	2	1	2	1	1	1	1	1
46	16-06-2020	04-07-2020	35	3	2	2	3	1	3	2	1	-1	-1	5	2	40	2	2	1	-1	-1	4	5	300	1	4	3	3	3	10	3	3	2	1	1	3	0	2	1	1	1	2	1	2	1	3	0	1	1
21	08-06-2020	30-06-2020	35	3	1	2	3	1	3	1	2	1	3	4	5	39	2	1	2	1	4	2	1	3000	1	3	2	2	2	8	3	3	2	1	1	2	0	1	0	2	0	1	0	1	0	2	0	2	0
34	25-06-2020	08-07-2020	35	3	2	2	3	2	2	2	1	-1	-1	5	2	40	2	2	1	-1	-1	4	5	0	1	3	2	2	2	9	3	3	2	1	1	1	1	1	0	3	0	2	1	1	0	2	0	2	0
11	05-06-2020	27-06-2020	36	3	1	2	3	1	3	1	2	1	3	4	5	38	2	1	2	1	4	7	3	3000	1	4	3	2	2	10	3	3	2	1	1	1	1	2	1	2	0	2	1	2	1	2	0	1	1
56	23-06-2020	07-07-2020	36	3	1	2	3	1	3	1	2	2	2	3	3	40	2	1	2	1	4	3	2	850	1	3	2	2	2	10	3	3	2	1	1	3	0	1	0	1	1	2	1	1	0	1	1	1	1
27	10-06-2020	30-06-2020	36	3	2	2	3	2	2	1	2	1	3	5	2	40	2	2	1	-1	-1	4	5	300	1	4	3	3	3	8	3	3	2	1	1	1	1	2	1	1	1	2	1	3	0	3	0	3	0
55	16-06-2020	29-06-2020	37	3	1	2	3	1	3	1	2	2	2	4	5	45	2	1	2	1	4	6	4	700	1	3	2	2	2	10	3	3	2	1	1	1	1	2	1	1	1	2	1	2	1	3	0	1	1
42	20-06-2020	06-07-2020	37	3	2	2	3	1	3	2	1	-1	-1	5	2	40	2	2	1	-1	-1	4	5	0	1	4	3	3	3	10	3	3	2	1	1	1	1	3	0	1	1	2	1	2	1	3	0	1	1
39	14-06-2020	02-07-2020	38	3	2	2	3	1	3	1	2	2	2	3	3	40	2	1	2	2	3	1	1	4000	2	3	2	2	2	10	3	3	2	1	1	1	1	2	1	1	1	2	1	2	1	1	1	1	1
44	25-06-2020	06-07-2020	38	3	1	2	3	1	3	2	1	-1	-1	5	2	40	2	1	2	1	4	6	4	0	1	3	2	2	2	9	3	3	2	1	1	1	1	2	1	1	1	1	0	1	0	2	0	1	1
13	06-06-2020	27-06-2020	38	3	1	2	3	1	3	1	2	2	2	4	5	42	2	1	2	1	4	3	2	1000	1	4	3	3	3	8	3	3	2	1	1	3	0	1	0	1	1	2	1	1	0	1	1	1	1
35	09-06-2020	29-06-2020	38	3	1	2	3	1	3	1	2	4	1	1	1	50	3	1	2	4	2	1	1	7000	2	5	3	4	3	10	3	3	2	1	1	1	1	1	0	2	0	2	1	2	1	1	1	1	1
54	11-07-2020	15-07-2020	39	3	1	2	3	1	3	1	2	1	3	4	5	42	2	1	2	1	4	3	2	1000	1	3	2	2	2	8	3	3	2	1	1	1	1	3	0	1	1	2	1	2	1	1	1	1	1
12	03-06-2020	24-06-2020	40	3	2	2	3	1	3	2	1	-1	-1	4	5	45	2	2	1	-1	-1	4	5	0	1	4	3	3	3	8	3	3	2	1	1	1	1	2	1	1	1	2	1	2	1	2	0	1	1
12	02-06-2020	11-06-2020	40	3	2	2	3	1	3	2	1	-1	-1	5	2	50	3	2	1	-1	-1	4	5	0	1	6	3	6	3	9	3	3	2	1	1	1	1	2	1	3	0	2	1	2	1	3	0	1	1
76	28-06-2020	06-07-2020	40	3	2	2	3	2	2	1	2	1	3	5	2	42	2	2	1	-1	-1	4	5	0	1	5	3	4	3	10	3	3	2	1	1	2	0	3	0	1	1	2	1	2	1	3	0	3	0
71	24-06-2020	05-07-2020	40	3	2	2	3	1	3	2	1	-1	-1	5	2	45	2	1	2	1	4	4	5	0	1	4	3	3	3	10	3	3	2	1	1	2	0	2	1	2	0	2	1	2	1	3	0	3	0
106	05-07-2020	09-07-2020	41	3	1	2	3	1	3	1	2	1	3	5	2	45	2	1	2	1	4	5	3	500	1	5	3	4	3	10	3	3	2	1	1	1	1	2	1	3	0	2	1	2	1	3	0	1	1
41	19-06-2020	06-07-2020	41	3	2	2	3	1	3	1	2	1	3	7	4	28	1	1	2	1	4	6	4	300	1	1	1	0	1	8	3	3	2	1	1	2	0	1	0	1	1	2	1	2	1	1	1	1	1
23	06-06-2020	27-06-2020	41	3	1	2	3	1	3	1	2	1	3	5	2	50	3	1	2	1	4	6	4	500	1	6	3	6	3	8	3	3	2	1	1	1	1	3	0	1	1	2	1	3	0	2	0	3	0
91	28-06-2020	05-07-2020	44	3	1	2	3	1	3	1	2	4	1	1	1	50	3	1	2	4	2	1	1	7000	2	4	3	2	2	9	3	3	2	1	1	1	1	1	0	2	0	2	1	2	1	1	1	1	1
84	04-07-2020	08-07-2020	31	2	2	2	3	1	3	1	2	1	3	4	5	35	2	1	2	3	2	2	1	4500	2	2	2	0	1	20	2	3	2	1	1	1	1	2	1	1	1	2	1	3	0	3	0	1	1
118	12-07-2020	15-07-2020	35	3	1	2	3	1	3	2	1	-1	-1	5	2	36	2	1	2	1	4	3	2	950	1	4	3	3	3	18	2	3	2	1	1	1	1	2	1	1	1	2	1	2	1	2	0	3	0
49	14-07-2020	17-07-2020	16	1	2	2	3	2	2	2	1	-1	-1	4	5	26	1	1	2	1	4	3	2	800	1	1	1	0	1	15	2	3	2	1	1	1	1	2	1	1	1	2	1	2	1	2	0	1	1
26	09-06-2020	30-06-2020	18	1	2	2	3	1	3	1	2	1	3	7	4	24	1	1	2	1	4	4	5	0	1	1	1	0	1	16	2	3	2	1	1	1	1	2	1	1	1	2	1	1	0	3	0	3	0
18	01-06-2020	05-06-2020	19	1	1	2	3	1	3	1	2	1	3	4	5	27	1	1	2	1	4	4	5	0	1	1	1	0	1	12	2	3	2	1	1	1	1	1	0	1	1	1	0	2	1	2	0	1	1
44	12-06-2020	29-06-2020	20	1	1	2	3	1	3	1	2	2	2	4	5	28	1	1	2	2	3	1	1	3000	1	1	1	0	1	12	2	3	2	1	1	1	1	2	1	1	1	2	1	2	1	1	1	1	1
72	10-07-2020	14-07-2020	20	1	1	2	3	1	3	1	2	2	2	4	5	24	1	1	2	2	3	6	4	1000	1	1	1	0	1	12	2	3	2	1	1	1	1	2	1	1	1	2	1	1	0	1	1	1	1
48	12-07-2020	15-07-2020	20	1	2	1	1	2	2	1	2	1	3	4	5	30	1	1	2	1	4	6	4	500	1	2	2	1	2	20	2	3	2	1	1	1	1	3	0	1	1	2	1	1	0	1	1	1	1
63	11-07-2020	16-07-2020	21	1	2	2	3	1	3	1	2	1	3	4	5	28	1	1	2	1	4	6	4	300	1	1	1	0	1	15	2	3	2	1	1	1	1	2	1	1	1	2	1	2	1	3	0	1	1
18	05-06-2020	11-06-2020	22	1	1	2	3	1	3	1	2	3	1	1	1	28	1	1	2	2	3	1	1	2000	1	1	1	0	1	16	2	3	2	1	1	1	1	1	0	1	1	2	1	2	1	1	1	1	1
30	11-06-2020	30-06-2020	22	1	2	2	3	2	2	1	2	1	3	4	5	28	1	1	2	2	3	1	1	3000	1	2	2	1	2	12	2	3	2	1	1	1	1	2	1	1	1	2	1	2	1	1	1	1	1
46	08-07-2020	14-07-2020	22	1	1	1	1	2	2	1	2	1	3	5	2	28	1	2	1	-1	-1	4	5	300	1	1	1	0	1	20	2	3	2	1	1	1	1	1	0	1	1	2	1	2	1	3	0	1	1
94	11-07-2020	15-07-2020	22	1	1	2	3	1	3	1	2	1	3	4	5	25	1	1	2	1	4	6	4	0	1	1	1	0	1	14	2	3	2	1	1	2	0	1	0	1	1	2	1	2	1	2	0	1	1
5	28-05-2020	09-06-2020	23	1	2	2	3	1	3	1	2	2	2	3	3	29	1	1	2	2	3	1	1	1000	1	2	2	1	2	12	2	3	2	1	1	1	1	2	1	1	1	2	1	2	1	2	0	3	0
26	06-06-2020	17-06-2020	23	1	1	2	3	1	3	2	1	-1	-1	4	5	27	1	1	2	1	4	6	4	500	1	2	2	1	2	18	2	3	2	1	1	1	1	3	0	1	1	2	1	3	0	1	1	1	1
10	02-06-2020	09-06-2020	23	1	2	2	3	2	2	1	2	4	1	1	1	29	1	1	2	4	2	1	1	4000	2	1	1	0	1	12	2	3	2	1	1	1	1	2	1	2	0	2	1	2	1	1	1	1	1
10	01-06-2020	11-06-2020	23	1	2	2	3	1	3	1	2	1	3	4	5	32	2	1	2	2	3	6	4	0	1	1	1	0	1	12	2	3	2	1	1	1	1	2	1	2	0	2	1	2	1	3	0	2	0
78	24-06-2020	04-07-2020	23	1	1	2	3	1	3	1	2	2	2	7	4	28	1	1	2	3	2	2	1	1000	1	1	1	0	1	15	2	3	2	1	1	2	0	1	0	2	0	1	0	1	0	2	0	3	0
20	08-06-2020	25-06-2020	23	1	1	2	3	1	3	1	2	4	1	1	1	28	1	1	2	2	3	3	2	780	1	1	1	0	1	12	2	3	2	1	1	2	0	1	0	3	0	1	0	1	0	2	0	2	0
2	27-05-2020	09-06-2020	23	1	2	1	1	2	2	2	1	-1	-1	4	5	30	1	2	1	-1	-1	4	5	500	1	2	2	1	2	12	2	3	2	1	1	1	1	1	0	1	1	2	1	3	0	2	0	2	0
7	27-05-2020	31-05-2020	23	1	1	2	3	2	2	1	2	1	3	4	5	29	1	1	2	1	4	6	4	550	1	2	2	1	2	16	2	3	2	1	1	1	1	1	0	2	0	2	1	2	1	2	0	2	0
70	21-06-2020	02-07-2020	24	1	1	2	3	1	3	1	2	4	1	7	4	30	1	1	2	4	2	1	1	4000	2	1	1	0	1	16	2	3	2	1	1	1	1	2	1	1	1	2	1	2	1	1	1	1	1
36	15-06-2020	02-07-2020	24	1	2	2	3	2	2	1	2	2	2	4	5	30	1	1	2	2	3	1	1	3000	1	1	1	0	1	12	2	3	2	1	1	2	0	2	1	1	1	2	1	2	1	1	1	1	1
50	28-06-2020	09-07-2020	24	1	2	2	3	1	3	1	2	2	2	7	4	28	1	1	2	2	3	1	1	1000	1	1	1	0	1	12	2	3	2	1	1	1	1	2	1	1	1	2	1	2	1	1	1	1	1
61	27-06-2020	10-07-2020	24	1	1	2	3	1	3	1	2	2	2	3	3	29	1	1	2	1	4	3	2	1000	1	1	1	0	1	17	2	3	2	1	1	1	1	2	1	1	1	2	1	2	1	2	0	1	1
76	15-07-2020	17-07-2020	24	1	1	2	3	1	3	1	2	1	3	4	5	27	1	1	2	1	4	6	4	600	1	1	1	0	1	13	2	3	2	1	1	1	1	2	1	1	1	2	1	2	1	2	0	1	1
79	29-06-2020	06-07-2020	24	1	1	2	3	1	3	1	2	2	2	7	4	28	1	1	2	4	2	1	1	5000	2	1	1	0	1	16	2	3	2	1	1	2	0	1	0	1	1	2	1	2	1	1	1	1	1
91	08-07-2020	14-07-2020	24	1	1	2	3	1	3	1	2	2	2	7	4	27	1	1	2	4	2	1	1	5000	2	1	1	0	1	14	2	3	2	1	1	2	0	1	0	1	1	2	1	2	1	1	1	1	1
36	19-06-2020	01-07-2020	24	1	1	2	3	1	3	1	2	3	1	2	1	28	1	1	2	4	2	2	1	5000	2	1	1	0	1	12	2	3	2	1	1	1	1	2	1	1	1	2	1	2	1	1	1	2	0
25	09-06-2020	30-06-2020	24	1	1	2	3	2	2	1	2	4	1	1	1	25	1	1	2	3	2	2	1	4000	2	1	1	0	1	12	2	3	2	1	1	1	1	2	1	1	1	2	1	2	1	1	1	2	0
86	06-07-2020	09-07-2020	24	1	1	2	3	1	3	1	2	4	1	1	1	28	1	1	2	2	3	2	1	3000	1	1	1	0	1	13	2	3	2	1	1	1	1	2	1	1	1	2	1	2	1	1	1	2	0
30	08-06-2020	27-06-2020	24	1	1	2	3	2	2	1	2	4	1	4	5	30	1	1	2	2	3	1	1	3000	1	1	1	0	1	16	2	3	2	1	1	1	1	2	1	1	1	2	1	2	1	1	1	2	0
58	06-07-2020	14-07-2020	24	1	2	1	1	1	3	2	1	-1	-1	4	5	30	1	2	1	-1	-1	6	4	0	1	3	2	2	2	18	2	3	2	1	1	1	1	3	0	1	1	2	1	2	1	2	0	1	1
37	09-06-2020	29-06-2020	24	1	1	2	3	1	3	1	2	2	2	4	5	25	1	1	2	2	3	7	3	950	1	1	1	0	1	17	2	3	2	1	1	1	1	2	1	1	1	1	0	3	0	3	0	3	0
93	28-06-2020	05-07-2020	24	1	1	2	3	1	3	1	2	4	1	2	1	28	1	1	2	2	3	3	2	1500	1	1	1	0	1	14	2	3	2	1	1	2	0	1	0	2	0	1	0	1	0	2	0	3	0
6	27-05-2020	31-05-2020	25	2	1	2	3	1	3	1	2	2	2	4	5	35	2	1	2	2	3	1	1	1550	1	2	2	1	2	14	2	3	2	1	1	1	1	2	1	1	1	1	0	2	1	1	1	1	1
67	04-07-2020	11-07-2020	25	2	1	2	3	1	3	2	1	-1	-1	4	5	32	2	2	1	-1	-1	4	5	300	1	3	2	2	2	16	2	3	2	1	1	1	1	2	1	1	1	2	1	2	1	2	0	1	1
58	19-06-2020	04-07-2020	25	2	1	2	3	1	3	1	2	4	1	1	1	28	1	1	2	4	2	1	1	6000	2	1	1	0	1	18	2	3	2	1	1	1	1	2	1	1	1	2	1	2	1	1	1	1	1
83	03-07-2020	08-07-2020	25	2	1	2	3	1	3	1	2	4	1	2	1	30	1	1	2	4	2	1	1	5000	2	1	1	0	1	13	2	3	2	1	1	1	1	2	1	1	1	2	1	2	1	1	1	2	0
1	28-05-2020	11-06-2020	25	2	1	2	3	1	3	1	2	2	2	2	1	32	2	1	2	2	3	1	1	3000	1	1	1	0	1	16	2	3	2	1	1	1	1	2	1	1	1	2	1	2	1	2	0	3	0
35	18-06-2020	30-06-2020	25	2	1	2	3	1	3	1	2	4	1	1	1	30	1	1	2	4	2	1	1	7000	2	1	1	0	1	16	2	3	2	1	1	2	0	1	0	1	1	2	1	2	1	1	1	1	1
80	24-06-2020	04-07-2020	25	2	1	2	3	1	3	1	2	4	1	2	1	30	1	1	2	4	2	2	1	7000	2	1	1	0	1	16	2	3	2	1	1	1	1	2	1	1	1	2	1	2	1	1	1	2	0
22	11-06-2020	30-06-2020	25	2	1	1	1	1	3	1	2	4	1	1	1	30	1	1	2	4	2	1	1	5000	2	1	1	0	1	19	2	3	2	1	1	1	1	2	1	2	0	1	0	2	1	1	1	1	1
116	11-07-2020	14-07-2020	25	2	1	2	3	1	3	1	2	2	2	4	5	30	1	1	2	2	3	1	1	3000	1	1	1	0	1	12	2	3	2	1	1	1	1	2	1	1	1	2	1	2	1	1	1	2	0
18	06-06-2020	25-06-2020	25	2	2	2	3	1	3	1	2	4	1	1	1	29	1	1	2	4	2	1	1	6000	2	2	2	1	2	18	2	3	2	1	1	1	1	2	1	1	1	2	1	2	1	2	0	1	1
56	03-07-2020	11-07-2020	25	2	2	2	3	1	3	2	1	-1	-1	4	5	35	2	2	1	-1	-1	4	5	200	1	3	2	2	2	17	2	3	2	1	1	1	1	2	1	1	1	1	0	2	1	2	0	1	1
42	15-06-2020	04-07-2020	25	2	2	2	3	2	2	1	2	1	3	5	2	35	2	2	1	-1	-1	4	5	0	1	3	2	2	2	14	2	3	2	1	1	1	1	2	1	1	1	2	1	2	1	1	1	2	0
2	25-05-2020	31-05-2020	25	2	1	2	3	1	3	2	1	-1	-1	4	5	36	2	2	1	-1	-1	6	4	0	1	3	2	2	2	20	2	3	2	1	1	2	0	1	0	3	0	2	1	1	0	1	1	1	1
8	31-05-2020	04-06-2020	25	2	1	2	3	1	3	1	2	2	2	4	5	35	2	1	2	1	4	3	2	1000	1	1	1	0	1	20	2	3	2	1	1	1	1	1	0	1	1	2	1	2	1	3	0	3	0
5	29-05-2020	09-06-2020	25	2	2	2	3	2	2	2	1	-1	-1	4	5	32	2	2	1	-1	-1	3	2	1000	1	3	2	2	2	16	2	3	2	1	1	1	1	1	0	1	1	2	1	3	0	2	0	2	0
7	30-05-2020	09-06-2020	25	2	2	2	3	2	2	1	2	2	2	4	5	30	1	1	2	1	4	6	4	950	1	2	2	1	2	14	2	3	2	1	1	1	1	2	1	2	0	2	1	1	0	2	0	2	0
97	29-06-2020	05-07-2020	26	2	1	2	3	1	3	1	2	4	1	7	4	30	1	1	2	4	2	1	1	5000	2	1	1	0	1	20	2	3	2	1	1	1	1	2	1	1	1	2	1	2	1	1	1	1	1
29	15-06-2020	30-06-2020	26	2	1	2	3	1	3	1	2	3	1	7	4	28	1	1	2	4	2	1	1	4000	2	1	1	0	1	18	2	3	2	1	1	1	1	2	1	1	1	2	1	2	1	1	1	1	1
7	01-06-2020	11-06-2020	26	2	1	2	3	1	3	1	2	4	1	1	1	30	1	1	2	4	2	1	1	5000	2	1	1	0	1	12	2	3	2	1	1	1	1	2	1	1	1	2	1	2	1	2	0	1	1
85	05-07-2020	09-07-2020	26	2	1	2	3	1	3	1	2	2	2	2	1	29	1	1	2	4	2	1	1	4000	2	1	1	0	1	16	2	3	2	1	1	1	1	2	1	1	1	2	1	2	1	3	0	1	1
41	12-06-2020	30-06-2020	26	2	2	2	3	1	3	1	2	2	2	4	5	31	2	1	2	2	3	2	1	1000	1	2	2	1	2	20	2	3	2	1	1	1	1	1	0	1	1	2	1	2	1	1	1	1	1
47	17-06-2020	04-07-2020	26	2	1	2	3	1	3	1	2	4	1	1	1	30	1	1	2	4	2	1	1	8000	2	1	1	0	1	15	2	3	2	1	1	1	1	2	1	1	1	2	1	2	1	1	1	2	0
119	13-07-2020	15-07-2020	26	2	1	2	3	1	3	1	2	2	2	4	5	28	1	1	2	1	4	6	4	650	1	1	1	0	1	13	2	3	2	1	1	1	1	2	1	1	1	2	1	1	0	2	0	1	1
1	27-05-2020	11-06-2020	26	2	1	2	3	1	3	1	2	4	1	1	1	32	2	1	2	4	2	1	1	4000	2	2	2	1	2	17	2	3	2	1	1	1	1	2	1	1	1	2	1	2	1	1	1	2	0
64	01-07-2020	10-07-2020	26	2	1	1	1	1	3	1	2	2	2	3	3	29	1	1	2	2	3	1	1	1000	1	2	2	1	2	14	2	3	2	1	1	1	1	2	1	1	1	2	1	2	1	2	0	1	1
50	04-07-2020	06-07-2020	26	2	1	2	3	1	3	1	2	4	1	1	1	30	1	1	2	4	2	1	1	7000	2	1	1	0	1	16	2	3	2	1	1	2	0	1	0	1	1	2	1	2	1	1	1	1	1
34	09-06-2020	27-06-2020	26	2	1	2	3	2	2	1	2	4	1	1	1	30	1	1	2	4	2	1	1	6000	2	1	1	0	1	17	2	3	2	1	1	2	0	1	0	1	1	2	1	2	1	1	1	1	1
53	09-07-2020	14-07-2020	26	2	1	2	3	1	3	1	2	4	1	1	1	30	1	1	2	2	3	1	1	2300	1	1	1	0	1	15	2	3	2	1	1	2	0	1	0	1	1	2	1	2	1	1	1	1	1
31	20-06-2020	07-07-2020	26	2	2	2	3	2	2	2	1	-1	-1	5	2	30	1	2	1	-1	-1	4	5	500	1	2	2	1	2	12	2	3	2	1	1	1	1	2	1	3	0	2	1	2	1	1	1	1	1
27	10-06-2020	30-06-2020	26	2	2	2	3	1	3	1	2	1	3	4	5	35	2	1	2	2	3	3	2	1000	1	2	2	1	2	17	2	3	2	1	1	1	1	2	1	2	0	2	1	3	0	3	0	3	0
108	06-07-2020	09-07-2020	27	2	1	2	3	1	3	1	2	4	1	7	4	30	1	1	2	4	2	1	1	4000	2	1	1	0	1	16	2	3	2	1	1	1	1	2	1	1	1	2	1	2	1	1	1	1	1
89	27-06-2020	05-07-2020	27	2	1	2	3	1	3	1	2	2	2	4	5	30	1	1	2	4	2	1	1	7500	2	2	2	0	1	13	2	3	2	1	1	2	0	2	1	1	1	2	1	2	1	1	1	1	1
10	03-06-2020	11-06-2020	27	2	1	2	3	1	3	1	2	1	3	4	5	37	2	1	2	1	4	3	2	1000	1	3	2	2	2	20	2	3	2	1	1	1	1	2	1	1	1	2	1	2	1	2	0	1	1
4	30-05-2020	11-06-2020	27	2	1	2	3	2	2	1	2	2	2	4	5	31	2	1	2	4	2	1	1	3500	2	2	2	1	2	20	2	3	2	1	1	1	1	2	1	1	1	2	1	2	1	2	0	2	0
28	16-06-2020	30-06-2020	27	2	2	2	3	1	3	1	2	4	1	3	3	29	1	1	2	4	2	1	1	7000	2	1	1	0	1	18	2	3	2	1	1	2	0	1	0	1	1	2	1	2	1	1	1	1	1
120	14-07-2020	16-07-2020	27	2	1	2	3	1	3	1	2	2	2	4	5	30	1	1	2	2	3	3	2	800	1	2	2	1	2	13	2	3	2	1	1	3	0	1	0	1	1	2	1	1	0	1	1	1	1
65	15-07-2020	17-07-2020	27	2	2	2	3	1	3	2	1	-1	-1	4	5	30	1	2	1	-1	-1	4	5	200	1	2	2	1	2	20	2	3	2	1	1	1	1	3	0	1	1	2	1	3	0	3	0	1	1
62	10-07-2020	15-07-2020	27	2	2	2	3	1	3	1	2	1	3	4	5	30	1	2	1	-1	-1	4	5	500	1	3	2	2	2	12	2	3	2	1	1	1	1	2	1	1	1	2	1	2	1	3	0	3	0
2	26-05-2020	03-06-2020	27	2	2	2	3	1	3	2	1	-1	-1	4	5	30	1	2	1	-1	-1	4	5	1000	1	4	3	2	2	16	2	3	2	1	1	1	1	2	1	1	1	2	1	2	1	2	0	2	0
33	09-06-2020	27-06-2020	28	2	1	2	3	1	3	1	2	2	2	4	5	30	1	1	2	2	3	1	1	3000	1	2	2	1	2	18	2	3	2	1	1	1	1	2	1	1	1	2	1	2	1	1	1	1	1
124	17-07-2020	19-07-2020	28	2	1	2	3	1	3	1	2	1	3	4	5	32	2	1	2	2	3	3	2	1000	1	2	2	1	2	16	2	3	2	1	1	1	1	2	1	1	1	2	1	2	1	3	0	1	1
16	07-06-2020	25-06-2020	28	2	2	2	3	2	2	2	1	-1	-1	5	2	30	1	2	1	-1	-1	6	4	0	1	2	2	1	2	17	2	3	2	1	1	1	1	2	1	1	1	2	1	1	0	1	1	1	1
16	05-06-2020	24-06-2020	28	2	2	2	3	1	3	1	2	1	3	4	5	35	2	1	2	1	4	6	4	700	1	3	2	2	2	16	2	3	2	1	1	1	1	2	1	1	1	2	1	1	0	1	1	1	1
19	05-06-2020	27-06-2020	28	2	1	5	2	1	3	1	2	2	2	4	5	30	1	1	2	2	3	6	4	1000	1	1	1	0	1	15	2	3	2	1	1	1	1	2	1	3	0	2	1	2	1	3	0	2	0
31	12-06-2020	02-07-2020	28	2	2	2	3	1	3	1	2	1	3	4	5	30	1	1	2	1	4	5	3	500	1	1	1	0	1	12	2	3	2	1	1	2	0	1	0	1	1	2	1	1	0	1	1	1	1
41	11-06-2020	29-06-2020	28	2	1	2	3	1	3	1	2	2	2	1	1	43	2	1	2	4	2	1	1	8000	2	2	2	0	1	19	2	3	2	1	1	1	1	1	0	2	0	2	1	2	1	1	1	1	1
67	23-06-2020	05-07-2020	28	2	1	2	3	1	3	1	2	4	1	1	1	30	1	1	2	4	2	1	1	7000	2	2	2	0	1	19	2	3	2	1	1	1	1	2	1	2	0	1	0	2	1	1	1	1	1
122	15-07-2020	17-07-2020	28	2	1	2	3	1	3	1	2	2	2	4	5	34	2	1	2	1	4	3	2	950	1	2	2	1	2	18	2	3	2	1	1	2	0	1	0	1	1	2	1	1	0	1	1	1	1
14	05-06-2020	25-06-2020	28	2	1	2	3	1	3	1	2	2	2	4	5	35	2	1	2	1	4	6	4	560	1	2	2	1	2	18	2	3	2	1	1	1	1	2	1	3	0	2	1	2	1	3	0	1	1
48	25-06-2020	08-07-2020	28	2	2	2	3	1	3	1	2	1	3	5	2	33	2	2	1	-1	-1	4	5	200	1	2	2	1	2	17	2	3	2	1	1	1	1	2	1	1	1	2	1	2	1	3	0	1	1
49	16-06-2020	30-06-2020	28	2	2	2	3	2	2	1	2	4	1	2	1	40	2	1	2	2	3	1	1	4000	2	3	2	2	2	16	2	3	2	1	1	1	1	2	1	2	0	1	0	2	1	1	1	1	1
48	17-06-2020	04-07-2020	28	2	2	2	3	2	2	1	2	1	3	5	2	34	2	2	1	-1	-1	4	5	0	1	3	2	2	2	18	2	3	2	1	1	1	1	3	0	1	1	2	1	3	0	1	1	1	1
37	27-06-2020	10-07-2020	28	2	1	2	3	2	2	2	1	-1	-1	4	5	35	2	2	1	-1	-1	4	5	0	1	2	2	1	2	20	2	3	2	1	1	1	1	1	0	2	0	2	1	2	1	3	0	2	0
25	13-06-2020	30-06-2020	28	2	1	2	3	1	3	1	2	3	1	4	5	34	2	1	2	4	2	2	1	5000	2	2	2	1	2	18	2	3	2	1	1	2	0	1	0	2	0	1	0	1	0	2	0	2	0
63	21-06-2020	05-07-2020	28	2	1	2	3	1	3	1	2	4	1	2	1	33	2	1	2	2	3	3	2	1000	1	2	2	1	2	12	2	3	2	1	1	2	0	1	0	2	0	1	0	1	0	2	0	2	0
130	21-07-2020	23-07-2020	29	2	1	2	3	1	3	1	2	4	1	7	4	33	2	1	2	2	3	1	1	3500	2	1	1	0	1	12	2	3	2	1	1	1	1	2	1	1	1	2	1	2	1	1	1	1	1
23	11-06-2020	30-06-2020	29	2	1	2	3	1	3	1	2	4	1	2	1	31	2	1	2	4	2	1	1	4000	2	1	1	0	1	16	2	3	2	1	1	1	1	2	1	1	1	2	1	2	1	1	1	2	0
69	24-06-2020	05-07-2020	29	2	1	2	3	1	3	1	2	1	3	2	1	35	2	1	2	2	3	1	1	2000	1	1	1	0	1	15	2	3	2	1	1	1	1	2	1	1	1	2	1	2	1	2	0	2	0
78	29-06-2020	06-07-2020	29	2	1	2	3	1	3	1	2	2	2	1	1	30	1	1	2	4	2	1	1	6000	2	2	2	1	2	14	2	3	2	1	1	1	1	2	1	1	1	2	1	2	1	1	1	2	0
19	07-06-2020	25-06-2020	29	2	1	2	3	1	3	1	2	3	1	2	1	32	2	1	2	3	2	1	1	1000	1	3	2	2	2	12	2	3	2	1	1	1	1	2	1	1	1	2	1	2	1	2	0	2	0
65	20-06-2020	02-07-2020	29	2	1	2	3	1	3	1	2	3	1	2	1	29	1	1	2	4	2	1	1	7000	2	1	1	0	1	15	2	3	2	1	1	1	1	2	1	2	0	1	0	2	1	1	1	1	1
8	02-06-2020	11-06-2020	29	2	1	2	3	1	3	1	2	2	2	8	3	30	1	1	2	2	3	7	3	3000	1	1	1	0	1	16	2	3	2	1	1	2	0	2	1	1	1	2	1	2	1	2	0	1	1
24	12-06-2020	30-06-2020	29	2	1	2	3	2	2	1	2	4	1	7	4	33	2	1	2	2	3	3	2	2500	1	1	1	0	1	16	2	3	2	1	1	2	0	1	0	1	1	2	1	1	0	1	1	1	1
51	14-06-2020	29-06-2020	29	2	1	2	3	1	3	1	2	4	1	1	1	33	2	1	2	4	2	2	1	8000	2	2	2	0	1	15	2	3	2	1	1	1	1	2	1	1	1	2	1	2	1	1	1	2	0
55	18-06-2020	04-07-2020	29	2	1	2	3	1	3	1	2	1	3	4	5	33	2	1	2	1	4	6	4	500	1	2	2	1	2	12	2	3	2	1	1	2	0	1	0	1	1	2	1	2	1	2	0	1	1
92	09-07-2020	14-07-2020	29	2	1	2	3	1	3	1	2	1	3	4	5	34	2	1	2	1	4	4	5	400	1	3	2	2	2	19	2	3	2	1	1	1	1	3	0	1	1	2	1	2	1	2	0	1	1
37	16-06-2020	02-07-2020	29	2	2	2	3	1	3	2	1	-1	-1	5	2	35	2	1	2	1	4	4	5	0	1	2	2	1	2	16	2	3	2	1	1	1	1	2	1	1	1	3	0	1	0	3	0	1	1
103	22-07-2020	23-07-2020	29	2	1	2	3	1	3	1	2	2	2	3	3	30	1	1	2	2	3	3	2	1000	1	2	2	1	2	18	2	3	2	1	1	2	0	1	0	2	0	1	0	1	0	2	0	2	0
26	07-06-2020	27-06-2020	29	2	1	2	3	1	3	1	2	4	1	1	1	35	2	1	2	2	3	3	2	1000	1	2	2	1	2	17	2	3	2	1	1	2	0	1	0	2	0	1	0	1	0	2	0	2	0
30	08-06-2020	17-06-2020	30	2	1	2	3	1	3	1	2	2	2	1	1	33	2	1	2	2	3	1	1	1500	1	1	1	0	1	14	2	3	2	1	1	1	1	1	0	1	1	2	1	2	1	1	1	1	1
105	05-07-2020	08-07-2020	30	2	1	2	3	1	3	1	2	2	2	3	3	30	1	1	2	4	2	1	1	5000	2	2	2	1	2	14	2	3	2	1	1	1	1	2	1	1	1	2	1	2	1	1	1	1	1
23	09-06-2020	30-06-2020	30	2	1	2	3	1	3	1	2	2	2	4	5	35	2	1	2	3	2	2	1	1000	1	2	2	1	2	18	2	3	2	1	1	1	1	2	1	1	1	2	1	2	1	1	1	1	1
42	03-07-2020	10-07-2020	30	2	1	2	3	2	2	2	1	-1	-1	4	5	35	2	2	1	-1	-1	4	5	1000	1	4	3	2	2	20	2	3	2	1	1	1	1	1	0	1	1	2	1	2	1	1	1	1	1
17	05-06-2020	11-06-2020	30	2	1	2	3	1	3	1	2	2	2	4	5	36	2	1	2	3	2	1	1	7000	2	2	2	2	2	16	2	3	2	1	1	1	1	1	0	1	1	2	1	2	1	2	0	1	1
50	17-07-2020	19-07-2020	30	2	1	2	3	2	2	1	2	1	3	5	2	45	2	2	1	-1	-1	6	4	1000	1	3	2	2	2	16	2	3	2	1	1	1	1	2	1	1	1	2	1	2	1	1	1	1	1
59	25-06-2020	10-07-2020	30	2	1	2	3	1	3	1	2	1	3	4	5	35	2	2	1	-1	-1	6	4	300	1	3	2	2	2	20	2	3	2	1	1	1	1	1	0	1	1	2	1	2	1	3	0	1	1
8	29-05-2020	31-05-2020	30	2	1	2	3	1	3	2	1	-1	-1	4	5	38	2	1	2	1	4	6	4	0	1	3	2	2	2	16	2	3	2	1	1	1	1	1	0	3	0	2	1	2	1	1	1	1	1
26	10-06-2020	30-06-2020	30	2	2	2	3	2	2	1	2	2	2	3	3	30	1	1	2	4	2	1	1	8000	2	1	1	0	1	16	2	3	2	1	1	2	0	1	0	1	1	2	1	2	1	1	1	1	1
30	18-06-2020	30-06-2020	30	2	2	2	3	2	2	1	2	1	3	4	5	35	2	1	2	1	4	3	2	1000	1	2	2	1	2	14	2	3	2	1	1	2	0	1	0	1	1	2	1	1	0	1	1	1	1
14	03-06-2020	11-06-2020	30	2	1	2	3	1	3	1	2	4	1	1	1	42	2	1	2	4	2	1	1	9000	2	3	2	2	2	16	2	3	2	1	1	1	1	2	1	2	0	1	0	2	1	1	1	1	1
57	16-06-2020	29-06-2020	30	2	1	2	3	2	2	1	2	4	1	1	1	30	1	1	2	2	3	1	1	1400	1	2	2	2	2	15	2	3	2	1	1	2	0	1	0	1	1	2	1	2	1	1	1	1	1
6	30-05-2020	09-06-2020	30	2	2	2	3	2	2	1	2	1	3	4	5	36	2	1	2	1	4	3	2	500	1	3	2	2	2	20	2	3	2	1	1	1	1	2	1	1	1	2	1	2	1	1	1	2	0
23	05-06-2020	17-06-2020	30	2	1	2	3	1	3	2	1	-1	-1	4	5	40	2	1	2	1	4	6	4	500	1	3	2	2	2	19	2	3	2	1	1	1	1	1	0	1	1	1	0	2	1	2	0	1	1
71	09-07-2020	14-07-2020	30	2	1	2	3	1	3	1	2	1	3	4	5	35	2	2	1	-1	-1	4	5	500	1	3	2	2	2	19	2	3	2	1	1	1	1	2	1	1	1	1	0	2	1	1	1	1	1
20	08-06-2020	25-06-2020	30	2	2	2	3	1	3	1	2	1	3	5	2	35	2	1	2	1	4	4	5	300	1	3	2	2	2	14	2	3	2	1	1	1	1	2	1	1	1	2	1	2	1	2	0	1	1
65	02-07-2020	10-07-2020	30	2	2	2	3	1	3	2	1	-1	-1	5	2	35	2	2	1	-1	-1	4	5	0	1	3	2	2	2	12	2	3	2	1	1	1	1	1	0	1	1	2	1	2	1	2	0	1	1
7	01-06-2020	11-06-2020	30	2	1	2	3	1	3	2	1	-1	-1	4	5	37	2	1	2	1	4	3	2	900	1	3	2	2	2	17	2	3	2	1	1	1	1	1	0	1	1	2	1	1	0	2	0	1	1
77	17-07-2020	19-07-2020	30	2	1	2	3	1	3	2	1	-1	-1	5	2	35	2	2	1	-1	-1	4	5	400	1	3	2	2	2	20	2	3	2	1	1	3	0	1	0	1	1	2	1	3	0	3	0	1	1
75	14-07-2020	16-07-2020	30	2	1	2	3	2	2	1	2	1	3	4	5	34	2	1	2	1	4	2	1	900	1	3	2	2	2	17	2	3	2	1	1	1	1	2	1	1	1	1	0	3	0	3	0	1	1
1	26-05-2020	09-06-2020	30	2	2	2	3	2	2	1	2	2	2	4	5	36	2	1	2	1	4	3	2	1000	1	4	3	3	3	13	2	3	2	1	1	1	1	1	0	1	1	2	1	2	1	2	0	2	0
4	28-05-2020	09-06-2020	30	2	2	2	3	1	3	1	2	1	3	5	2	36	2	2	1	-1	-1	4	5	500	1	4	3	3	3	16	2	3	2	1	1	1	1	2	1	1	1	1	0	3	0	3	0	3	0
85	26-06-2020	05-07-2020	30	2	1	2	3	2	2	1	2	2	2	4	5	38	2	1	2	2	3	2	1	1800	1	2	2	1	2	16	2	3	2	1	1	2	0	1	0	3	0	1	0	1	0	2	0	2	0
55	22-06-2020	06-07-2020	31	2	1	2	3	1	3	1	2	2	2	4	5	33	2	1	2	4	2	1	1	5500	2	2	2	1	2	17	2	3	2	1	1	1	1	2	1	1	1	2	1	2	1	1	1	1	1
55	15-07-2020	17-07-2020	31	2	1	2	3	1	3	1	2	4	1	7	4	34	2	1	2	4	2	1	1	4500	2	2	2	1	2	12	2	3	2	1	1	1	1	2	1	1	1	2	1	2	1	1	1	1	1
47	15-06-2020	30-06-2020	31	2	2	2	3	1	3	1	2	2	2	2	1	45	2	1	2	2	3	6	4	1000	1	3	2	2	2	20	2	3	2	1	1	2	0	2	1	1	1	2	1	2	1	1	1	1	1
117	12-07-2020	15-07-2020	31	2	1	2	3	1	3	1	2	2	2	4	5	35	2	1	2	1	4	3	2	1000	1	2	2	1	2	17	2	3	2	1	1	1	1	2	1	1	1	2	1	2	1	2	0	1	1
9	31-05-2020	04-06-2020	31	2	1	2	3	1	3	1	2	1	3	4	5	37	2	2	1	-1	-1	6	4	1000	1	3	2	1	2	16	2	3	2	1	1	2	0	2	1	1	1	1	0	1	0	2	0	1	1
52	07-07-2020	11-07-2020	31	2	1	2	3	1	3	2	1	-1	-1	4	5	38	2	2	1	-1	-1	4	5	200	1	3	2	2	2	18	2	3	2	1	1	1	1	3	0	1	1	2	1	2	1	2	0	1	1
11	03-06-2020	25-06-2020	31	2	1	2	3	1	3	2	1	-1	-1	4	5	40	2	2	1	-1	-1	4	5	0	1	3	2	2	2	14	2	3	2	1	1	1	1	2	1	1	1	2	1	1	0	2	0	1	1
29	17-06-2020	30-06-2020	31	2	2	2	3	2	2	1	2	1	3	4	5	35	2	2	1	-1	-1	4	5	0	1	3	2	2	2	16	2	3	2	1	1	1	1	2	1	1	1	2	1	2	1	3	0	3	0
55	02-07-2020	10-07-2020	31	2	2	2	3	1	3	1	2	1	3	5	2	35	2	1	2	1	4	4	5	200	1	3	2	2	2	12	2	3	2	1	1	1	1	1	0	1	1	2	1	1	0	2	0	2	0
12	05-06-2020	27-06-2020	32	2	1	2	3	1	3	1	2	2	2	4	5	36	2	1	2	1	4	3	2	1000	1	3	2	2	2	12	2	3	2	1	1	1	1	2	1	1	1	2	1	2	1	2	0	1	1
58	16-06-2020	29-06-2020	32	2	1	2	3	1	3	1	2	4	1	1	1	35	2	1	2	4	2	1	1	9000	2	3	2	2	2	20	2	3	2	1	1	1	1	2	1	1	1	2	1	2	1	2	0	2	0
69	21-06-2020	02-07-2020	32	2	1	2	3	1	3	1	2	4	1	2	1	38	2	1	2	4	2	2	1	6000	2	2	2	1	2	17	2	3	2	1	1	1	1	2	1	1	1	2	1	2	1	1	1	2	0
45	26-06-2020	06-07-2020	32	2	1	2	3	1	3	1	2	4	1	1	1	35	2	1	2	4	2	2	1	6000	2	2	2	1	2	16	2	3	2	1	1	1	1	2	1	1	1	2	1	2	1	1	1	2	0
68	23-06-2020	05-07-2020	32	2	1	2	3	1	3	1	2	2	2	4	5	35	2	1	2	2	3	3	2	1000	1	2	2	1	2	12	2	3	2	1	1	1	1	2	1	2	0	2	1	2	1	3	0	3	0
44	04-07-2020	11-07-2020	32	2	1	2	3	2	2	2	1	-1	-1	4	5	38	2	2	1	-1	-1	3	2	1000	1	4	3	2	2	20	2	3	2	1	1	1	1	1	0	1	1	2	1	2	1	1	1	2	0
45	22-06-2020	06-07-2020	32	2	2	2	3	2	2	2	1	-1	-1	5	2	35	2	1	2	1	4	4	5	0	1	3	2	2	2	17	2	3	2	1	1	3	0	2	1	1	1	2	1	2	1	3	0	3	0
68	05-07-2020	11-07-2020	32	2	1	2	3	1	3	1	2	1	3	4	5	35	2	2	1	-1	-1	4	5	350	1	4	3	3	3	13	2	3	2	1	1	1	1	1	0	3	0	2	1	3	0	3	0	1	1
93	10-07-2020	14-07-2020	32	2	1	2	3	1	3	2	1	-1	-1	4	5	35	2	2	1	-1	-1	4	5	0	1	4	3	3	3	17	2	3	2	1	1	1	1	1	0	1	1	1	0	3	0	2	0	1	1
50	14-06-2020	29-06-2020	32	2	1	2	3	1	3	1	2	2	2	4	5	35	2	1	2	2	3	2	1	2500	1	1	1	0	1	20	2	3	2	1	1	2	0	1	0	2	0	1	0	1	0	2	0	2	0
35	14-06-2020	02-07-2020	32	2	2	2	3	1	3	2	1	-1	-1	5	2	39	2	2	1	-1	-1	4	5	0	1	4	3	3	3	17	2	3	2	1	1	2	0	2	1	2	0	2	1	2	1	3	0	3	0
36	13-06-2020	02-07-2020	32	2	1	2	3	1	3	1	2	4	1	1	1	35	2	1	2	4	2	3	2	6000	2	2	2	1	2	13	2	3	2	1	1	2	0	1	0	3	0	1	0	1	0	2	0	3	0
9	29-05-2020	31-05-2020	32	2	1	2	3	1	3	2	1	-1	-1	4	5	40	2	2	1	-1	-1	4	5	0	1	5	3	3	3	16	2	3	2	1	1	1	1	3	0	3	0	2	1	2	1	3	0	3	0
54	18-06-2020	04-07-2020	33	2	1	2	3	1	3	1	2	1	3	4	5	35	2	1	2	1	4	3	2	900	1	3	2	2	2	14	2	3	2	1	1	1	1	2	1	1	1	2	1	2	1	1	1	1	1
15	05-06-2020	25-06-2020	33	2	1	2	3	1	3	1	2	1	3	4	5	40	2	1	2	1	4	6	4	850	1	4	3	3	3	16	2	3	2	1	1	1	1	2	1	1	1	2	1	1	0	1	1	1	1
45	16-06-2020	04-07-2020	33	2	1	2	3	1	3	1	2	4	1	1	1	35	2	1	2	4	2	1	1	6000	2	2	2	1	2	13	2	3	2	1	1	1	1	2	1	1	1	2	1	1	0	2	0	1	1
15	08-06-2020	27-06-2020	33	2	1	2	3	2	2	1	2	3	1	2	1	35	2	1	2	4	2	1	1	5000	2	2	2	1	2	14	2	3	2	1	1	1	1	2	1	1	1	2	1	1	0	2	0	1	1
95	29-06-2020	05-07-2020	33	2	1	2	3	1	3	1	2	1	3	4	5	35	2	1	2	2	3	1	1	3000	1	2	2	1	2	14	2	3	2	1	1	1	1	2	1	1	1	2	1	2	1	3	0	3	0
17	07-06-2020	25-06-2020	33	2	2	2	3	2	2	1	2	1	3	5	2	35	2	2	1	-1	-1	6	4	500	1	3	2	2	2	20	2	3	2	1	1	1	1	2	1	1	1	2	1	3	0	3	0	3	0
40	18-06-2020	02-07-2020	33	2	2	2	3	1	3	2	1	-1	-1	5	2	35	2	2	1	-1	-1	4	5	0	1	3	2	2	2	18	2	3	2	1	1	1	1	3	0	1	1	2	1	3	0	3	0	3	0
8	31-05-2020	09-06-2020	33	2	2	2	3	1	3	1	2	2	2	4	5	38	2	1	2	1	4	6	4	750	1	4	3	3	3	18	2	3	2	1	1	2	0	1	0	2	0	1	0	1	0	3	0	3	0
33	17-06-2020	30-06-2020	34	2	1	2	3	1	3	1	2	4	1	2	1	38	2	1	2	4	2	1	1	6000	2	3	2	2	2	18	2	3	2	1	1	1	1	2	1	1	1	1	0	1	0	1	1	1	1
102	03-07-2020	07-07-2020	34	2	1	2	3	1	3	1	2	1	3	5	2	38	2	1	2	1	4	3	2	1000	1	3	2	2	2	12	2	3	2	1	1	1	1	2	1	3	0	2	1	2	1	2	0	1	1
53	15-06-2020	29-06-2020	34	2	1	2	3	1	3	1	2	2	2	4	5	40	2	1	2	1	4	6	4	500	1	3	2	2	2	16	2	3	2	1	1	1	1	2	1	1	1	2	1	2	1	2	0	3	0
121	15-07-2020	16-07-2020	34	2	1	2	3	1	3	1	2	1	3	4	5	38	2	1	2	1	4	5	3	1000	1	3	2	2	2	16	2	3	2	1	1	1	1	2	1	1	1	2	1	1	0	2	0	1	1
24	12-06-2020	30-06-2020	34	2	2	2	3	2	2	2	1	-1	-1	4	5	40	2	1	2	1	4	6	4	500	1	3	2	2	2	17	2	3	2	1	1	1	1	2	1	2	0	2	1	2	1	1	1	1	1
38	10-06-2020	29-06-2020	34	2	1	2	3	1	3	1	2	4	1	1	1	39	2	1	2	4	2	2	1	9000	2	4	3	2	2	14	2	3	2	1	1	1	1	2	1	1	1	2	1	2	1	1	1	2	0
99	19-07-2020	21-07-2020	34	2	1	2	3	1	3	1	2	1	3	4	5	38	2	1	2	1	4	6	4	600	1	4	3	3	3	20	2	3	2	1	1	2	0	2	1	1	1	2	1	2	1	2	0	1	1
36	27-06-2020	09-07-2020	34	2	2	2	3	2	2	2	1	-1	-1	5	2	35	2	1	2	1	4	4	5	500	1	3	2	2	2	20	2	3	2	1	1	1	1	3	0	3	0	2	1	2	1	2	0	1	1
34	09-06-2020	29-06-2020	34	2	1	2	3	2	2	1	2	1	3	5	2	40	2	2	1	-1	-1	4	5	0	1	4	3	3	3	18	2	3	2	1	1	1	1	3	0	1	1	2	1	3	0	3	0	3	0
49	03-07-2020	06-07-2020	35	3	1	2	3	1	3	1	2	4	1	1	1	35	2	1	2	4	2	1	1	8000	2	2	2	0	1	13	2	3	2	1	1	1	1	2	1	1	1	2	1	1	0	2	0	1	1
32	16-06-2020	30-06-2020	35	3	1	2	3	3	1	1	2	4	1	1	1	35	2	1	2	4	2	1	1	6000	2	2	2	1	2	13	2	3	2	1	1	1	1	2	1	1	1	2	1	1	0	2	0	1	1
33	12-06-2020	02-07-2020	35	3	2	2	3	2	2	2	1	-1	-1	5	2	38	2	2	1	-1	-1	6	4	500	1	4	3	3	3	12	2	3	2	1	1	1	1	3	0	1	1	2	1	2	1	2	0	1	1
42	12-06-2020	30-06-2020	35	3	2	2	3	1	3	1	2	4	1	1	1	40	2	1	2	4	2	1	1	7000	2	3	2	2	2	12	2	3	2	1	1	1	1	2	1	2	0	1	0	2	1	1	1	1	1
90	27-06-2020	05-07-2020	35	3	1	2	3	1	3	1	2	1	3	4	5	35	2	1	2	1	4	3	2	1000	1	3	2	2	2	18	2	3	2	1	1	1	1	2	1	2	0	2	1	2	1	3	0	3	0
38	13-06-2020	02-07-2020	35	3	1	2	3	1	3	1	2	1	3	4	5	40	2	1	2	1	4	3	2	900	1	3	2	2	2	20	2	3	2	1	1	1	1	2	1	1	1	2	1	2	1	1	1	3	0
100	01-07-2020	06-07-2020	35	3	1	2	3	2	2	1	2	1	3	4	5	39	2	1	2	1	4	4	5	500	1	3	2	2	2	16	2	3	2	1	1	3	0	1	0	1	1	2	1	1	0	1	1	1	1
44	21-06-2020	06-07-2020	35	3	2	2	3	1	3	1	2	1	3	5	2	40	2	1	2	1	4	4	5	0	1	3	2	2	2	16	2	3	2	1	1	1	1	3	0	1	1	2	1	2	1	3	0	1	1
113	09-07-2020	14-07-2020	35	3	1	2	3	1	3	1	2	1	3	4	5	40	2	1	2	1	4	4	5	300	1	4	3	3	3	16	2	3	2	1	1	1	1	3	0	1	1	2	1	2	1	1	1	2	0
66	03-07-2020	10-07-2020	35	3	2	2	3	1	3	1	2	1	3	4	5	40	2	2	1	-1	-1	4	5	200	1	4	3	3	3	20	2	3	2	1	1	1	1	3	0	1	1	2	1	2	1	2	0	1	1
60	26-06-2020	10-07-2020	35	3	2	2	3	1	3	2	1	-1	-1	4	5	40	2	2	1	-1	-1	4	5	200	1	4	3	3	3	17	2	3	2	1	1	1	1	3	0	1	1	2	1	2	1	1	1	2	0
24	05-06-2020	17-06-2020	35	3	1	2	3	1	3	2	1	-1	-1	4	5	50	3	1	2	1	4	4	5	0	1	6	3	5	3	20	2	3	2	1	1	3	0	2	1	1	1	2	1	3	0	3	0	1	1
43	12-06-2020	29-06-2020	35	3	1	2	3	1	3	1	2	1	3	6	3	40	2	2	1	-1	-1	4	5	0	1	3	2	2	2	18	2	3	2	1	1	1	1	2	1	1	1	2	1	1	0	2	0	2	0
87	06-07-2020	09-07-2020	35	3	1	2	3	1	3	1	2	1	3	4	5	40	2	1	2	1	4	6	4	300	1	3	2	2	2	15	2	3	2	1	1	2	0	1	0	2	0	1	0	2	1	3	0	1	1
32	12-06-2020	02-07-2020	35	3	2	2	3	1	3	1	2	1	3	5	2	40	2	2	1	-1	-1	4	5	0	1	3	2	2	2	20	2	3	2	1	1	2	0	3	0	2	0	2	1	3	0	3	0	1	1
13	03-06-2020	24-06-2020	35	3	2	2	3	1	3	2	1	-1	-1	5	2	40	2	2	1	-1	-1	4	5	0	1	4	3	3	3	15	2	3	2	1	1	2	0	1	0	2	0	2	1	1	0	2	0	1	1
66	22-06-2020	05-07-2020	35	3	1	2	3	2	2	1	2	4	1	2	1	35	2	1	2	2	3	3	2	900	1	2	2	1	2	17	2	3	2	1	1	2	0	1	0	2	0	1	0	1	0	2	0	2	0
41	02-07-2020	10-07-2020	36	3	2	2	3	2	2	2	1	-1	-1	4	5	42	2	2	1	-1	-1	3	2	1000	1	4	3	2	2	16	2	3	2	1	1	1	1	2	1	1	1	2	1	2	1	3	0	1	1
54	22-06-2020	06-07-2020	36	3	2	2	3	1	3	2	1	-1	-1	5	2	38	2	1	2	1	4	6	4	0	1	3	2	2	2	12	2	3	2	1	1	1	1	2	1	1	1	2	1	2	1	1	1	1	1
9	01-06-2020	09-06-2020	36	3	2	2	3	2	2	1	2	1	3	5	2	40	2	1	2	1	4	4	5	500	1	4	3	3	3	18	2	3	2	1	1	1	1	2	1	1	1	2	1	3	0	3	0	3	0
49	18-06-2020	04-07-2020	36	3	2	2	3	1	3	1	2	1	3	5	2	40	2	1	2	1	4	4	5	400	1	4	3	3	3	12	2	3	2	1	1	1	1	2	1	1	1	2	1	2	1	3	0	1	1
110	08-07-2020	11-07-2020	36	3	1	2	3	1	3	2	1	-1	-1	4	5	40	2	2	1	-1	-1	4	5	0	1	4	3	3	3	12	2	3	2	1	1	1	1	1	0	1	1	2	1	2	1	2	0	1	1
32	22-06-2020	07-07-2020	36	3	2	2	3	2	2	2	1	-1	-1	5	2	40	2	1	2	1	4	4	5	0	1	4	3	3	3	16	2	3	2	1	1	1	1	2	1	3	0	2	1	2	1	3	0	1	1
54	01-07-2020	10-07-2020	36	3	2	2	3	1	3	1	2	1	3	4	5	40	2	2	1	-1	-1	4	5	0	1	4	3	3	3	18	2	3	2	1	1	1	1	3	0	1	1	2	1	3	0	3	0	1	1
97	15-07-2020	17-07-2020	36	3	1	2	3	1	3	2	1	-1	-1	5	2	40	2	2	1	-1	-1	4	5	300	1	4	3	3	3	19	2	3	2	1	1	2	0	3	0	2	0	2	1	2	1	3	0	2	0
70	24-06-2020	05-07-2020	36	3	2	2	3	1	3	2	1	-1	-1	5	2	40	2	2	1	-1	-1	6	4	0	1	3	2	2	2	14	2	3	2	1	1	1	1	3	0	2	0	1	0	1	0	2	0	2	0
19	09-06-2020	27-06-2020	37	3	1	2	3	3	1	1	2	4	1	1	1	39	2	1	2	4	2	1	1	6000	2	3	2	2	2	17	2	3	2	1	1	1	1	2	1	1	1	1	0	1	0	1	1	1	1
65	22-06-2020	05-07-2020	37	3	1	2	3	1	3	2	1	-1	-1	5	2	40	2	1	2	1	4	6	4	500	1	3	2	2	2	17	2	3	2	1	1	1	1	2	1	1	1	2	1	1	0	2	0	1	1
53	18-06-2020	04-07-2020	37	3	1	2	3	2	2	1	2	1	3	4	5	40	2	1	2	1	4	4	5	300	1	4	3	3	3	15	2	3	2	1	1	1	1	2	1	1	1	2	1	2	1	2	0	1	1
107	06-07-2020	09-07-2020	37	3	1	2	3	1	3	1	2	4	1	1	1	39	2	1	2	4	2	1	1	8000	2	3	2	2	2	15	2	3	2	1	1	1	1	2	1	1	1	1	0	1	0	1	1	1	1
25	09-06-2020	30-06-2020	37	3	2	2	3	1	3	1	2	1	3	5	2	40	2	2	1	-1	-1	4	5	300	1	4	3	3	3	18	2	3	2	1	1	1	1	2	1	1	1	2	1	2	1	3	0	3	0
21	06-06-2020	27-06-2020	37	3	1	2	3	1	3	1	2	1	3	5	2	45	2	1	2	1	4	4	5	0	1	5	3	4	3	17	2	3	2	1	1	1	1	2	1	1	1	2	1	1	0	2	0	3	0
70	08-07-2020	14-07-2020	37	3	2	2	3	2	2	2	1	-1	-1	4	5	43	2	2	1	-1	-1	4	5	400	1	5	3	4	3	13	2	3	2	1	1	1	1	1	0	1	1	2	1	3	0	2	0	2	0
38	19-06-2020	01-07-2020	37	3	1	2	3	1	3	1	2	4	1	1	1	40	2	1	2	1	4	3	2	700	1	4	3	3	3	20	2	3	2	1	1	2	0	1	0	2	0	1	0	1	0	2	0	2	0
77	28-06-2020	06-07-2020	37	3	2	2	3	1	3	1	2	1	3	5	2	38	2	2	1	-1	-1	6	4	0	1	4	3	3	3	17	2	3	2	1	1	1	1	2	1	2	0	1	0	1	0	3	0	3	0
63	18-06-2020	02-07-2020	38	3	1	2	3	2	2	1	2	1	3	4	5	40	2	1	2	1	4	3	2	800	1	4	3	3	3	16	2	3	2	1	1	1	1	2	1	1	1	2	1	2	1	1	1	1	1
73	11-07-2020	15-07-2020	38	3	2	2	3	2	2	1	2	1	3	4	5	38	2	1	2	1	4	3	2	1000	1	6	3	4	3	20	2	3	2	1	1	1	1	2	1	1	1	2	1	2	1	3	0	1	1
82	02-07-2020	07-07-2020	38	3	1	2	3	1	3	1	2	1	3	4	5	40	2	1	2	1	4	6	4	550	1	3	2	2	2	14	2	3	2	1	1	1	1	2	1	2	0	2	1	2	1	2	0	1	1
40	10-06-2020	29-06-2020	38	3	1	2	3	1	3	2	1	-1	-1	5	2	43	2	1	2	1	4	6	4	1000	1	5	3	4	3	16	2	3	2	1	1	2	0	2	1	1	1	2	1	1	0	2	0	1	1
92	28-06-2020	05-07-2020	38	3	1	2	3	1	3	1	2	1	3	4	5	40	2	1	2	1	4	6	4	500	1	3	2	2	2	15	2	3	2	1	1	2	0	2	1	2	0	1	0	1	0	3	0	1	1
34	14-06-2020	02-07-2020	39	3	2	2	3	1	3	2	1	-1	-1	5	2	45	2	2	1	-1	-1	4	5	0	1	4	3	3	3	14	2	3	2	1	1	1	1	2	1	1	1	2	1	3	0	3	0	1	1
52	15-06-2020	29-06-2020	40	3	1	2	3	1	3	1	2	2	2	7	4	40	2	1	2	2	3	1	1	300	1	1	1	0	1	16	2	3	2	1	1	1	1	2	1	1	1	2	1	2	1	1	1	1	1
27	14-06-2020	30-06-2020	40	3	1	2	3	2	2	2	1	-1	-1	5	2	45	2	1	2	1	4	4	5	0	1	5	3	4	3	16	2	3	2	1	1	1	1	2	1	1	1	2	1	2	1	2	0	1	1
60	08-07-2020	14-07-2020	40	3	2	2	3	1	3	2	1	-1	-1	4	5	50	3	2	1	-1	-1	4	5	150	1	6	3	5	3	16	2	3	2	1	1	1	1	1	0	1	1	2	1	1	0	2	0	1	1
37	19-06-2020	01-07-2020	40	3	1	2	3	2	2	2	1	-1	-1	4	5	48	3	1	2	1	4	4	5	0	1	6	3	4	3	20	2	3	2	1	1	1	1	2	1	2	0	1	0	3	0	3	0	3	0
47	10-07-2020	14-07-2020	41	3	2	2	3	2	2	2	1	-1	-1	5	2	50	3	2	1	-1	-1	6	4	300	1	5	3	4	3	20	2	3	2	1	1	1	1	2	1	3	0	2	1	2	1	1	1	1	1
6	31-05-2020	11-06-2020	41	3	1	2	3	1	3	1	2	4	1	1	1	43	2	1	2	2	3	1	1	1300	1	4	3	4	3	14	2	3	2	1	1	1	1	1	0	2	0	2	1	2	1	1	1	1	1
73	25-06-2020	06-07-2020	41	3	2	2	3	1	3	1	2	1	3	5	2	43	2	1	2	1	4	4	5	0	1	5	3	4	3	13	2	3	2	1	1	1	1	2	1	1	1	2	1	1	0	1	1	2	0
32	12-06-2020	02-07-2020	41	3	2	2	3	1	3	2	1	-1	-1	5	2	47	3	2	1	-1	-1	6	4	0	1	5	3	4	3	16	2	3	2	1	1	3	0	1	0	2	0	2	1	2	1	1	1	1	1
31	16-06-2020	30-06-2020	42	3	1	2	3	1	3	1	2	1	3	6	3	45	2	1	2	1	4	6	4	500	1	4	3	3	3	13	2	3	2	1	1	2	0	1	0	2	0	1	0	2	1	3	0	3	0
50	17-06-2020	30-06-2020	42	3	2	2	3	1	3	2	1	-1	-1	5	2	46	3	2	1	-1	-1	4	5	3000	1	5	3	4	3	20	2	3	2	1	1	2	0	2	1	3	0	1	0	2	1	3	0	1	1
75	23-06-2020	04-07-2020	42	3	1	2	3	1	3	2	1	-1	-1	4	5	47	3	1	2	1	4	4	5	0	1	5	3	4	3	16	2	3	2	1	1	1	1	2	1	3	0	1	0	2	1	3	0	3	0
83	25-06-2020	05-07-2020	42	3	1	2	3	1	3	1	2	4	1	1	1	45	2	1	2	1	4	3	2	900	1	4	3	3	3	12	2	3	2	1	1	2	0	1	0	2	0	1	0	1	0	2	0	2	0
68	20-06-2020	02-07-2020	43	3	1	2	3	1	3	1	2	4	1	1	1	49	3	1	2	2	3	1	1	1700	1	5	3	4	3	13	2	3	2	1	1	1	1	1	0	2	0	2	1	2	1	1	1	1	1
25	07-06-2020	27-06-2020	44	3	1	2	3	1	3	1	2	1	3	5	2	55	3	2	1	-1	-1	4	5	0	1	6	3	4	3	12	2	3	2	1	1	1	1	3	0	1	1	3	0	3	0	3	0	3	0
45	13-06-2020	29-06-2020	45	3	1	2	3	1	3	2	1	-1	-1	5	2	50	3	2	1	-1	-1	4	5	0	1	5	3	4	3	17	2	3	2	1	1	1	1	2	1	1	1	3	0	3	0	3	0	3	0
20	02-05-2020	05-06-2020	20	1	1	2	3	1	3	1	2	1	3	4	5	24	1	1	2	2	3	6	4	1000	1	1	1	0	1	22	1	3	2	1	1	2	0	1	0	1	1	2	1	3	0	2	0	1	1
16	04-06-2020	11-06-2020	20	1	1	1	1	2	2	1	2	2	2	7	4	26	1	1	2	3	2	3	2	1000	1	1	1	0	1	23	1	3	2	1	1	1	1	1	0	3	0	2	1	2	1	3	0	3	0
28	08-06-2020	27-06-2020	21	1	1	2	3	3	1	1	2	2	2	2	1	25	1	1	2	2	3	1	1	3000	1	1	1	0	1	22	1	3	2	1	1	1	1	2	1	1	1	2	1	2	1	1	1	1	1
128	20-07-2020	22-07-2020	22	1	1	5	2	1	3	1	2	2	2	1	1	26	1	1	2	4	2	1	1	6000	2	1	1	0	1	24	1	3	2	1	1	1	1	2	1	1	1	2	1	2	1	1	1	1	1
15	04-06-2020	24-06-2020	23	1	2	2	3	1	3	1	2	4	1	1	1	28	1	1	2	4	2	1	1	5000	2	1	1	0	1	24	1	3	2	1	1	1	1	2	1	1	1	2	1	2	1	1	1	1	1
98	30-06-2020	06-07-2020	24	1	1	2	3	1	3	1	2	3	1	2	1	25	1	1	2	3	2	2	1	5000	2	1	1	0	1	21	1	3	2	1	1	1	1	2	1	1	1	2	1	2	1	1	1	2	0
43	03-07-2020	10-07-2020	24	1	2	2	3	2	2	2	1	-1	-1	4	5	29	1	2	1	-1	-1	4	5	700	1	2	2	1	2	24	1	3	2	1	1	1	1	1	0	1	1	1	0	2	1	1	1	1	1
17	06-06-2020	25-06-2020	24	1	1	2	3	1	3	1	2	4	1	3	3	29	1	1	2	3	2	3	2	5000	2	2	2	1	2	22	1	3	2	1	1	2	0	1	0	2	0	1	0	1	0	2	0	2	0
76	23-06-2020	04-07-2020	25	2	1	2	3	1	3	1	2	2	2	7	4	28	1	1	2	2	3	1	1	3500	2	1	1	0	1	22	1	3	2	1	1	1	1	2	1	1	1	2	1	2	1	1	1	1	1
70	20-07-2020	23-07-2020	25	2	2	2	3	1	3	1	2	1	3	4	5	30	1	1	2	1	4	6	4	800	1	2	2	1	2	21	1	3	2	1	1	1	1	2	1	2	0	2	1	2	1	2	0	1	1
104	04-07-2020	08-07-2020	26	2	1	2	3	1	3	1	2	4	1	7	4	30	1	1	2	2	3	1	1	2000	1	1	1	0	1	24	1	3	2	1	1	1	1	2	1	1	1	2	1	2	1	1	1	1	1
80	21-07-2020	22-07-2020	26	2	1	2	3	2	2	1	2	2	2	4	5	30	1	1	2	2	3	3	2	2500	1	2	2	1	2	21	1	3	2	1	1	3	0	1	0	1	1	2	1	1	0	1	1	1	1
69	19-07-2020	22-07-2020	26	2	2	1	1	1	3	2	1	-1	-1	5	2	29	1	2	1	-1	-1	4	5	500	1	3	2	2	2	21	1	3	2	1	1	1	1	2	1	1	1	2	1	3	0	1	1	1	1
109	07-07-2020	11-07-2020	27	2	1	1	1	1	3	1	2	2	2	4	5	35	2	1	2	4	2	1	1	4000	2	2	2	1	2	23	1	3	2	1	1	1	1	2	1	1	1	2	1	2	1	2	0	1	1
80	30-06-2020	06-07-2020	27	2	1	2	3	1	3	1	2	2	2	3	3	29	1	1	2	4	2	1	1	5000	2	1	1	0	1	22	1	3	2	1	1	2	0	1	0	1	1	2	1	2	1	1	1	1	1
8	02-06-2020	11-06-2020	27	2	1	2	3	1	3	1	2	2	2	4	5	33	2	1	2	2	3	1	1	3000	1	3	2	1	2	24	1	3	2	1	1	1	1	2	1	2	0	2	1	3	0	3	0	3	0
99	01-07-2020	06-07-2020	28	2	1	2	3	1	3	1	2	4	1	1	1	28	1	1	2	2	3	1	1	1500	1	1	1	0	1	24	1	3	2	1	1	1	1	2	1	1	1	2	1	2	1	1	1	1	1
5	30-05-2020	11-06-2020	28	2	2	2	3	2	2	1	2	1	3	5	2	36	2	1	2	1	4	4	5	0	1	3	2	2	2	24	1	3	2	1	1	1	1	2	1	1	1	2	1	2	1	1	1	1	1
94	28-06-2020	05-07-2020	28	2	1	2	3	2	2	1	2	3	1	2	1	30	1	1	2	4	2	1	1	7000	2	1	1	0	1	24	1	3	2	1	1	1	1	1	0	1	1	2	1	2	1	1	1	1	1
40	20-06-2020	01-07-2020	28	2	1	2	3	2	2	1	2	2	2	2	1	30	1	1	2	2	3	1	1	2000	1	1	1	0	1	24	1	3	2	1	1	2	0	2	1	1	1	2	1	2	1	1	1	1	1
43	23-06-2020	06-07-2020	28	2	1	2	3	2	2	1	2	4	1	1	1	35	2	1	2	3	2	2	1	7500	2	2	2	0	1	24	1	3	2	1	1	1	1	2	1	1	1	2	1	2	1	1	1	2	0
72	22-06-2020	04-07-2020	28	2	1	2	3	1	3	1	2	3	1	2	1	30	1	1	2	2	3	1	1	2300	1	2	2	1	2	23	1	3	2	1	1	1	1	2	1	2	0	1	0	2	1	1	1	1	1
40	01-07-2020	10-07-2020	28	2	1	2	3	2	2	2	1	-1	-1	4	5	35	2	1	2	1	4	7	3	900	1	2	2	1	2	24	1	3	2	1	1	1	1	1	0	1	1	2	1	2	1	1	1	2	0
30	12-06-2020	30-06-2020	28	2	2	2	3	2	2	1	2	1	3	5	2	35	2	2	1	-1	-1	4	5	0	1	3	2	2	2	22	1	3	2	1	1	1	1	3	0	1	1	2	1	2	1	3	0	3	0
127	20-07-2020	21-07-2020	29	2	1	2	3	1	3	1	2	2	2	4	5	30	1	1	2	2	3	1	1	3000	1	2	2	1	2	22	1	3	2	1	1	1	1	2	1	1	1	2	1	2	1	1	1	1	1
46	28-06-2020	06-07-2020	29	2	1	2	3	1	3	1	2	2	2	4	5	33	2	1	2	2	3	1	1	1600	1	2	2	1	2	23	1	3	2	1	1	2	0	2	1	1	1	2	1	2	1	1	1	1	1
59	07-07-2020	14-07-2020	29	2	2	2	3	1	3	2	1	-1	-1	5	2	34	2	2	1	-1	-1	4	5	200	1	4	3	3	3	21	1	3	2	1	1	1	1	2	1	1	1	2	1	2	1	1	1	1	1
5	26-05-2020	31-05-2020	29	2	1	2	3	1	3	1	2	1	3	4	5	34	2	1	2	1	4	4	5	500	1	5	3	3	3	24	1	3	2	1	1	1	1	3	0	1	1	2	1	2	1	2	0	1	1
29	10-06-2020	30-06-2020	29	2	2	2	3	2	2	1	2	1	3	5	2	35	2	1	2	1	4	4	5	0	1	3	2	2	2	22	1	3	2	1	1	1	1	2	1	1	1	2	1	2	1	3	0	3	0
36	10-06-2020	27-06-2020	30	2	1	2	3	2	2	1	2	2	2	4	5	35	2	1	2	4	2	1	1	4000	2	2	2	1	2	21	1	3	2	1	1	1	1	2	1	1	1	2	1	2	1	1	1	1	1
27	07-06-2020	17-06-2020	30	2	1	2	3	2	2	1	2	1	3	4	5	40	2	2	1	-1	-1	4	5	0	1	3	2	2	2	24	1	3	2	1	1	1	1	3	0	1	1	2	1	2	1	2	0	1	1
36	09-06-2020	29-06-2020	30	2	1	2	3	1	3	1	2	4	1	4	5	33	2	1	2	2	3	1	1	3000	1	2	2	1	2	23	1	3	2	1	1	1	1	2	1	1	1	2	1	2	1	1	1	2	0
23	11-06-2020	30-06-2020	30	2	2	2	3	2	2	1	2	1	3	5	2	38	2	2	1	-1	-1	5	3	500	1	2	2	1	2	21	1	3	2	1	1	1	1	2	1	1	1	1	0	2	1	1	1	1	1
1	25-05-2020	03-06-2020	30	2	2	2	3	1	3	2	1	-1	-1	4	5	40	2	2	1	-1	-1	4	5	500	1	3	2	2	2	28	1	3	2	1	1	1	1	3	0	1	1	1	0	2	1	3	0	1	1
95	12-07-2020	15-07-2020	30	2	1	2	3	1	3	2	1	-1	-1	5	2	34	2	2	1	-1	-1	4	5	400	1	3	2	2	2	23	1	3	2	1	1	1	1	1	0	3	0	2	1	2	1	2	0	3	0
44	14-06-2020	30-06-2020	30	2	1	2	3	1	3	1	2	1	3	4	5	39	2	1	2	1	4	6	4	0	1	3	2	2	2	24	1	3	2	1	1	2	0	3	0	2	0	1	0	1	0	3	0	3	0
31	09-06-2020	27-06-2020	31	2	1	2	3	1	3	1	2	1	3	1	1	35	2	1	2	1	4	3	2	1000	1	3	2	2	2	22	1	3	2	1	1	1	1	2	1	1	1	3	0	3	0	3	0	3	0
39	29-06-2020	10-07-2020	32	2	1	2	3	2	2	2	1	-1	-1	4	5	38	2	2	1	-1	-1	4	5	700	1	4	3	3	3	24	1	3	2	1	1	1	1	3	0	1	1	2	1	2	1	1	1	1	1
131	22-07-2020	23-07-2020	32	2	1	2	3	1	3	1	2	1	3	4	5	34	2	1	2	1	4	3	2	800	1	2	2	1	2	21	1	3	2	1	1	1	1	2	1	1	1	2	1	3	0	3	0	1	1
22	04-06-2020	17-06-2020	32	2	1	2	3	1	3	1	2	1	3	1	1	35	2	1	2	3	2	1	1	3000	1	4	3	2	2	23	1	3	2	1	1	1	1	2	1	1	1	2	1	2	1	2	0	2	0
28	14-06-2020	30-06-2020	32	2	1	2	3	1	3	1	2	4	1	1	1	30	1	1	2	4	2	1	1	5000	2	2	2	1	2	24	1	3	2	1	1	1	1	2	1	2	0	1	0	2	1	1	1	1	1
48	15-06-2020	30-06-2020	32	2	1	2	3	1	3	1	2	1	3	7	4	35	2	1	2	1	4	3	2	600	1	3	2	2	2	26	1	3	2	1	1	2	0	2	1	2	0	1	0	2	1	3	0	2	0
57	24-06-2020	09-07-2020	32	2	2	2	3	2	2	1	2	1	3	5	2	35	2	1	2	1	4	6	4	200	1	3	2	2	2	21	1	3	2	1	1	1	1	2	1	2	0	1	0	1	0	2	0	2	0
35	26-06-2020	08-07-2020	33	2	2	2	3	2	2	2	1	-1	-1	5	2	35	2	2	1	-1	-1	4	5	0	1	4	3	3	3	21	1	3	2	1	1	1	1	2	1	3	0	2	1	2	1	1	1	1	1
57	04-07-2020	11-07-2020	33	2	2	2	3	1	3	2	1	-1	-1	4	5	35	2	2	1	-1	-1	4	5	0	1	4	3	2	2	22	1	3	2	1	1	1	1	2	1	1	1	2	1	3	0	3	0	1	1
24	09-06-2020	30-06-2020	33	2	2	2	3	1	3	2	1	-1	-1	5	2	38	2	1	2	1	4	4	5	0	1	4	3	3	3	24	1	3	2	1	1	1	1	3	0	3	0	1	0	1	0	2	0	3	0
69	07-07-2020	14-07-2020	34	2	1	2	3	1	3	1	2	1	3	4	5	40	2	2	1	-1	-1	4	5	300	1	4	3	3	3	23	1	3	2	1	1	1	1	2	1	1	1	2	1	2	1	2	0	1	1
51	28-06-2020	10-07-2020	34	2	2	2	3	1	3	2	1	-1	-1	5	2	38	2	2	1	-1	-1	6	4	200	1	4	3	3	3	22	1	3	2	1	1	1	1	1	0	1	1	2	1	2	1	2	0	1	1
64	21-06-2020	05-07-2020	34	2	2	2	3	1	3	1	2	1	3	5	2	38	2	1	2	1	4	5	3	750	1	1	1	0	1	22	1	3	2	1	1	1	1	2	1	1	1	2	1	2	1	3	0	3	0
61	09-07-2020	15-07-2020	34	2	2	2	3	1	3	2	1	-1	-1	5	2	38	2	2	1	-1	-1	4	5	200	1	4	3	3	3	21	1	3	2	1	1	3	0	2	1	3	0	2	1	2	1	2	0	1	1
66	20-06-2020	02-07-2020	34	2	1	2	3	1	3	1	2	1	3	5	2	38	2	1	2	1	4	4	5	0	1	4	3	3	3	25	1	3	2	1	1	1	1	1	0	1	1	2	1	1	0	3	0	3	0
79	20-07-2020	22-07-2020	34	2	1	2	3	1	3	1	2	1	3	5	2	38	2	2	1	-1	-1	4	5	1000	1	4	3	3	3	22	1	3	2	1	1	1	1	3	0	3	0	1	0	2	1	2	0	3	0
72	22-07-2020	23-07-2020	34	2	2	2	3	1	3	2	1	-1	-1	4	5	40	2	2	1	-1	-1	4	5	200	1	5	3	4	3	21	1	3	2	1	1	2	0	3	0	1	1	2	1	1	0	3	0	2	0
123	16-07-2020	17-07-2020	35	3	1	2	3	1	3	1	2	1	3	4	5	40	2	2	1	-1	-1	4	5	400	1	4	3	3	3	22	1	3	2	1	1	1	1	2	1	1	1	2	1	2	1	3	0	1	1
48	02-07-2020	06-07-2020	35	3	1	2	3	1	3	2	1	-1	-1	5	2	40	2	2	1	-1	-1	4	5	0	1	3	2	2	2	21	1	3	2	1	1	1	1	2	1	1	1	2	1	3	0	3	0	1	1
2	26-05-2020	03-06-2020	35	3	2	2	3	1	3	1	2	1	3	7	4	42	2	2	1	-1	-1	4	5	1000	1	4	3	3	3	26	1	3	2	1	1	1	1	2	1	3	0	1	0	2	1	3	0	1	1
96	14-07-2020	16-07-2020	35	3	1	2	3	1	3	2	1	-1	-1	4	5	39	2	2	1	-1	-1	4	5	200	1	4	3	3	3	21	1	3	2	1	1	1	1	3	0	1	1	1	0	2	1	3	0	1	1
96	29-06-2020	05-07-2020	36	3	1	2	3	1	3	2	1	-1	-1	5	2	40	2	2	1	-1	-1	5	3	0	1	3	2	2	2	22	1	3	2	1	1	1	1	1	0	2	0	2	1	2	1	1	1	3	0
125	18-07-2020	19-07-2020	37	3	1	2	3	1	3	2	1	-1	-1	4	5	40	2	2	1	-1	-1	4	5	350	1	4	3	3	3	23	1	3	2	1	1	1	1	3	0	1	1	2	1	1	0	2	0	2	0
45	05-07-2020	11-07-2020	38	3	1	2	3	2	2	2	1	-1	-1	4	5	45	2	1	2	2	3	4	5	1000	1	7	3	6	3	26	1	3	2	1	1	2	0	1	0	1	1	2	1	1	0	1	1	1	1
79	24-06-2020	04-07-2020	38	3	1	2	3	1	3	2	1	-1	-1	5	2	45	2	2	1	-1	-1	4	5	0	1	4	3	3	3	22	1	3	2	1	1	1	1	3	0	2	0	2	1	2	1	3	0	3	0
100	20-07-2020	21-07-2020	38	3	1	2	3	1	3	2	1	-1	-1	4	5	42	2	2	1	-1	-1	4	5	300	1	5	3	4	3	23	1	3	2	1	1	3	0	3	0	3	0	2	1	2	1	2	0	2	0
52	29-06-2020	10-07-2020	39	3	2	2	3	1	3	2	1	-1	-1	4	5	45	2	2	1	-1	-1	4	5	0	1	6	3	4	3	22	1	3	2	1	1	1	1	1	0	2	0	2	1	2	1	2	0	1	1
67	20-06-2020	02-07-2020	39	3	1	2	3	1	3	2	1	-1	-1	4	5	45	2	1	2	1	4	4	5	300	1	2	2	1	2	21	1	3	2	1	1	1	1	3	0	1	1	2	1	2	1	3	0	3	0
88	05-07-2020	11-07-2020	40	3	1	2	3	1	3	2	1	-1	-1	4	5	47	3	2	1	-1	-1	4	5	200	1	6	3	5	3	21	1	3	2	1	1	1	1	3	0	1	1	2	1	2	1	2	0	1	1
22	08-06-2020	30-06-2020	40	3	2	2	3	1	3	2	1	-1	-1	5	2	45	2	2	1	-1	-1	4	5	0	1	6	3	4	3	21	1	3	2	1	1	1	1	3	0	1	1	2	1	2	1	3	0	3	0
67	17-07-2020	21-07-2020	40	3	2	2	3	1	3	2	1	-1	-1	4	5	45	2	2	1	-1	-1	4	5	200	1	6	3	5	3	24	1	3	2	1	1	3	0	2	1	3	0	2	1	1	0	2	0	2	0
42	22-06-2020	06-07-2020	41	3	1	2	3	1	3	1	2	1	3	4	5	47	3	1	2	1	4	3	2	800	1	4	3	3	3	26	1	3	2	1	1	1	1	2	1	1	1	2	1	2	1	3	0	1	1
64	13-07-2020	16-07-2020	41	3	2	2	3	1	3	2	1	-1	-1	4	5	45	2	2	1	-1	-1	4	5	200	1	5	3	4	3	21	1	3	2	1	1	1	1	2	1	2	0	2	1	1	0	2	0	2	0
74	12-07-2020	15-07-2020	41	3	2	2	3	1	3	2	1	-1	-1	5	2	45	2	2	1	-1	-1	4	5	200	1	6	3	5	3	21	1	3	2	1	1	1	1	3	0	3	0	1	0	3	0	2	0	2	0
112	09-07-2020	14-07-2020	42	3	1	2	3	1	3	2	1	-1	-1	4	5	45	2	2	1	-1	-1	4	5	200	1	6	3	5	3	22	1	3	2	1	1	3	0	2	1	3	0	2	1	2	1	2	0	1	1
59	17-06-2020	29-06-2020	43	3	1	2	3	1	3	1	2	1	3	4	5	48	3	1	2	1	4	3	2	1000	1	5	3	4	3	22	1	3	2	1	1	1	1	2	1	1	1	2	1	3	0	3	0	3	0
51	17-06-2020	04-07-2020	44	3	1	2	3	1	3	2	1	-1	-1	5	2	50	3	2	1	-1	-1	4	5	300	1	6	3	5	3	23	1	3	2	1	1	1	1	2	1	3	0	1	0	2	1	3	0	3	0
53	30-06-2020	10-07-2020	45	3	2	2	3	1	3	2	1	-1	-1	5	2	50	3	2	1	-1	-1	6	4	300	1	6	3	5	3	22	1	3	2	1	1	1	1	1	0	1	1	2	1	2	1	2	0	1	1
[truncated: 79 more columns]
